# Supplementary material for: Alanyl-tRNA Synthetase Quality Control Prevents Global Dysregulation of the Escherichia coli Proteome
Source: mBio. 2019 Dec 17;10(6):e02921-19. doi: 10.1128/mBio.02921-19 (PMC6918089; doi:10.1128/mBio.02921-19)
Supplement: DATA SET S1 [file mBio.02921-19-sd001.xlsx]

## Sheet: All Proteins with p-value
WT-1 (log2)	WT-2 (log2)	WT-3 (log2)	alaS-1 (log2)	alaS-2 (log2)	alaS-3 (log2)	Student's T-test Significant?	p-value	log2FC	T-test Test statistic	Protein IDs	Majority protein IDs	Protein names	T: Gene names
29.9015	29.8431	29.8703	25.8761	25.622	25.4866	+	3.37046e-06	-4.21005	-36.4815	P0A6F1	P0A6F1	Carbamoyl-phosphate synthase small chain	carA
31.355	30.1822	31.1606	NaN	26.8142	27.1477	+	0.00395514	-3.91829	-8.08405	P05707	P05707	Sorbitol-6-phosphate 2-dehydrogenase	srlD
30.6459	28.8407	30.5353	26.311	25.7538	26.2645	+	0.00309515	-3.89755	-6.38082	P77318	P77318	Uncharacterized sulfatase YdeN	ydeN
31.1832	31.3726	31.1456	27.9724	27.8697	28.0819	+	3.99118e-06	-3.25915	-34.968	P00968	P00968	Carbamoyl-phosphate synthase large chain	carB
30.7006	30.4348	30.7674	27.5017	27.0867	27.9185	+	0.000275352	-3.13196	-12.012	P56580	P56580	Glucitol/sorbitol-specific phosphotransferase enzyme IIB component	srlE
30.228	29.6105	30.4341	27.0853	27.0903	27.4758	+	0.0005027	-2.87372	-10.292	P13036	P13036	Fe(3+) dicitrate transport protein FecA	fecA
31.1376	30.4011	30.9239	28.0049	27.8459	28.0594	+	0.000235128	-2.85083	-12.5066	P05706	P05706	Glucitol/sorbitol-specific phosphotransferase enzyme IIA component	srlB
29.5888	29.6463	29.6157	26.8371	26.9783	26.49	+	4.07097e-05	-2.84843	-19.5084	P39829	P39829	D-galactarate dehydratase	garD
30.9371	30.1569	31.1975	28.3747	28.1871	27.3768	+	0.00312805	-2.78428	-6.36261	P0A6T3	P0A6T3	Galactokinase	galK
28.4851	28.3187	28.3654	24.7663	26.0906	26.13	+	0.00376841	-2.72744	-6.04901	P23524	P23524	Glycerate 2-kinase	garK
28.4813	28.1969	28.7643	26.1794	25.127	26.5219	+	0.0048854	-2.53807	-5.63351	P75682	P75682	Probable 2-keto-3-deoxy-galactonate aldolase YagE	yagE
33.2653	32.8975	33.1525	30.6946	30.5662	30.6965	+	3.06224e-05	-2.45266	-20.9598	P0AC38	P0AC38	Aspartate ammonia-lyase	aspA
32.9489	32.7645	33.0006	30.8388	30.3656	30.4474	+	0.000132561	-2.3541	-14.4713	P0ABB8	P0ABB8	Magnesium-transporting ATPase, P-type 1	mgtA
28.7406	28.2942	29.0351	26.4801	26.4614	26.7197	+	0.000758448	-2.13622	-9.25307	P23522	P23522	5-keto-4-deoxy-D-glucarate aldolase	garL
29.539	29.043	29.4831	27.1195	27.0974	27.5555	+	0.000634324	-2.09759	-9.69186	P0AC47	P0AC47	Fumarate reductase iron-sulfur subunit	frdB
30.4408	30.0923	30.1181	28.1172	28.1964	28.0946	+	5.72876e-05	-2.08096	-17.8968	P00363	P00363	Fumarate reductase flavoprotein subunit	frdA
28.2491	28.918	28.1686	26.0317	26.7594	26.4298	+	0.00301931	-2.03825	-6.42372	P15028	P15028	Fe(3+) dicitrate-binding periplasmic protein	fecB
29.457	29.0221	29.6571	27.6688	27.1367	27.3246	+	0.00119696	-2.00204	-8.21457	P06996	P06996	Outer membrane protein C	ompC
30.2553	30.1153	30.1952	27.8833	28.5001	28.2175	+	0.000405633	-1.98834	-10.8763	P60651	P60651	Agmatinase	speB
32.5204	32.2094	32.2806	30.3077	30.5927	30.4078	+	0.000111795	-1.90073	-15.1108	P0ABQ2	P0ABQ2	2-hydroxy-3-oxopropionate reductase	garR
33.8728	33.4773	33.6729	31.8787	32.0376	31.4923	+	0.000700581	-1.87147	-9.4456	P39180	P39180	Antigen 43;Antigen 43 alpha chain;Antigen 43 beta chain	flu
29.8115	29.9386	29.9258	27.9152	28.2473	27.9643	+	7.62232e-05	-1.84966	-16.6503	P0A786	P0A786	Aspartate carbamoyltransferase catalytic chain	pyrB
30.4797	30.1574	30.4728	28.6312	28.19	28.7694	+	0.000845323	-1.83977	-8.99587	P69797	P69797	PTS system mannose-specific EIIAB component;Mannose-specific phosphotransferase enzyme IIA component;Mannose-specific phosphotransferase enzyme IIB component	manX
	30.2202	30.6272	28.782	28.8946	28.4856	+	0.000590399	-1.75786	-9.87344	P00926	P00926	D-serine dehydratase	dsdA
27.5753	27.1819	27.2897	25.5369	NaN	25.6606	+	0.00158701	-1.75026	-11.0513	P52614	P52614	Flagellar hook-length control protein	fliK
26.2795	NaN	26.9114	24.9325	24.7358	24.9576	+	0.00645377	-1.72014	-6.81819	P64499	P64499	Uncharacterized protein YebO	yebO
30.1693	30.3246	30.2203	28.8854	28.3958	28.3308	+	0.000713286	-1.70075	-9.40168	P37665	P37665	Probable lipoprotein YiaD	yiaD
28.4304	28.4583	28.9528	26.995	26.8616	26.9006	+	0.0006252	-1.6948	-9.72827	P09148	P09148	Galactose-1-phosphate uridylyltransferase	galT
26.752	NaN	26.9016	24.6347	25.3673	25.4382	+	0.0154185	-1.68006	-4.99692	P0AA80	P0AA80	Probable galactarate transporter	garP
28.9451	28.6724	28.6014	28.1267	26.5423	26.6636	+	0.0350642	-1.62879	-3.13357	P0AA31	P0AA31	UPF0033 protein YedF	yedF
28.1273	27.9248	27.9137	26.3244	26.2778	26.5084	+	8.15126e-05	-1.61838	-16.37	P77433	P77433	Uncharacterized protein YkgG	ykgG
28.0313	NaN	27.8019	26.4964	25.8911	26.6502	+	0.0149862	-1.57071	-5.04898	P77611	P77611	Electron transport complex subunit RsxC	rsxC
27.6378	NaN	27.2234	25.9348	25.9691	25.9632	+	0.00246192	-1.47491	-9.51474	P31441	P31441	Adenine deaminase	ade
28.9462	28.2219	28.8211	26.92	27.4842	27.2554	+	0.00648089	-1.44321	-5.20791	P24188	P24188	UPF0176 protein YceA	yceA
29.0943	28.8128	28.9678	NaN	27.3738	27.6722	+	0.00256543	-1.43529	-9.38156	P33231	P33231	L-lactate permease	lldP
29.8539	29.6315	29.7426	28.7198	27.8184	28.4126	+	0.0063542	-1.42575	-5.23678	P39177	P39177	Universal stress protein G	uspG
29.7716	29.9833	29.8412	28.4448	28.3837	28.5002	+	3.62316e-05	-1.42248	-20.09	P0C054	P0C054	Small heat shock protein IbpA	ibpA
28.2771	NaN	28.2095	26.5839	27.14	26.7415	+	0.00705769	-1.42144	-6.60748	P77252	P77252	Uncharacterized protein YkgE	ykgE
28.0832	27.9505	28.132	26.6375	26.657	26.7554	+	3.04179e-05	-1.3719	-20.9952	P0A7F3	P0A7F3	Aspartate carbamoyltransferase regulatory chain	pyrI
30.3502	29.8033	30.2725	28.6247	28.7723	28.9765	+	0.00245716	-1.35083	-6.78963	P0A8A2	P0A8A2	Probable transcriptional regulatory protein YeeN	yeeN
28.1896	NaN	27.7248	26.4987	27.0352	26.35	+	0.025285	-1.32924	-4.15866	P41409	P41409	Pyrimidine-specific ribonucleoside hydrolase RihA	rihA
28.3041	NaN	28.4161	27.0038	27.1019	27.0536	+	0.000167752	-1.307	-23.5503	P69922	P69922	L-fucose isomerase	fucI
28.8503	28.9325	28.9571	27.053	28.2264	27.5603	+	0.0189552	-1.30004	-3.80907	P0ABI4	P0ABI4	Magnesium transport protein CorA	corA
33.9841	33.8796	33.9423	32.6621	32.5624	32.695	+	1.33127e-05	-1.29545	-25.8459	P0A8N3	P0A8N3	Lysine--tRNA ligase	lysS
29.8163	29.7193	29.8404	28.421	28.2849	28.8258	+	0.00153626	-1.2815	-7.69252	P0A830	P0A830	Aerobic C4-dicarboxylate transport protein	dctA
31.3907	31.3272	31.2218	30.0091	30.1536	29.9568	+	7.73057e-05	-1.27341	-16.591	P60240	P60240	RNA polymerase-associated protein RapA	rapA
28.6097	28.715	28.5542	27.5017	26.9918	27.5901	+	0.00276349	-1.2651	-6.57882	P0AEW6	P0AEW6	Inosine-guanosine kinase	gsk
29.6649	29.2758	29.587	28.089	28.4102	28.2662	+	0.00114306	-1.25407	-8.31438	P68187	P68187	Maltose/maltodextrin import ATP-binding protein MalK	malK
31.7051	31.7156	31.7002	30.4575	30.431	30.4948	+	3.26901e-07	-1.2459	-65.4282	P26616	P26616	NAD-dependent malic enzyme	maeA
27.0342	NaN	26.9329	25.7331	25.6059	25.8942	+	0.0016715	-1.23919	-10.8581	P0ADT2	P0ADT2	UPF0441 protein YgiB	ygiB
28.747	NaN	28.727	27.3366	27.4558	27.7069	+	0.00312444	-1.23723	-8.76818	P0AES2	P0AES2	Glucarate dehydratase	gudD
27.843	28.3343	27.7327	26.3983	27.0704	26.737	+	0.00997637	-1.23476	-4.60724	P30014	P30014	Ribonuclease T	rnt
28.331	28.1313	28.244	27.281	26.5774	27.1645	+	0.00550464	-1.22777	-5.45051	P0AES9	P0AES9	Acid stress chaperone HdeA	hdeA
27.2577	NaN	27.5156	26.1086	26.1717	26.2219	+	0.00137273	-1.21927	-11.6092	P0ABX2	P0ABX2	Flagellar basal-body rod protein FlgC	flgC
27.2261	27.6881	27.2575	26.0736	26.4691	26.0958	+	0.00390822	-1.17777	-5.98921	P75933	P75933	Flagella basal body P-ring formation protein FlgA	flgA
27.7304	NaN	27.1311	26.5739	26.0901	26.1088	+	0.0304042	-1.17316	-3.87603	P78067	P78067	Thiosulfate sulfurtransferase YnjE	ynjE
30.4885	30.5226	30.5556	29.4631	29.2681	29.3677	+	4.14494e-05	-1.15592	-19.42	P76055	P76055	tRNA 2-thiocytidine biosynthesis protein TtcA	ttcA
31.0029	30.4761	30.7394	29.6874	29.5765	29.5284	+	0.00199835	-1.14208	-7.17476	P09147	P09147	UDP-glucose 4-epimerase	galE
28.3194	28.1505	28.5216	27.1152	NaN	27.2636	+	0.00463409	-1.14116	-7.65264	P77552	P77552	Uncharacterized protein YdhQ	ydhQ
36.5154	36.151	36.3735	35.0194	35.3835	35.2318	+	0.00162146	-1.13508	-7.58363	P0A853	P0A853	Tryptophanase	tnaA
26.9588	27.253	26.895	25.7162	26.2112	25.7915	+	0.00397181	-1.12935	-5.96288	P10442	P10442	Ribonuclease HII	rnhB
31.9887	31.9533	32.2226	30.4689	31.2858	31.0906	+	0.0131636	-1.10647	-4.24947	P0A9X9	P0A9X9	Cold shock protein CspA	cspA
33.3379	33.0957	33.4225	32.2169	32.0664	32.2614	+	0.000644026	-1.1038	-9.65385	P36672	P36672	PTS system trehalose-specific EIIBC component;Trehalose-specific phosphotransferase enzyme IIB component;Trehalose permease IIC component	treB
31.4746	31.3813	31.6752	30.2769	30.6095	30.3398	+	0.00118937	-1.10166	-8.22827	P33232	P33232	L-lactate dehydrogenase	lldD
27.0681	28.0049	27.3969	26.1519	26.5494	26.4805	+	0.0218314	-1.09603	-3.64689	P37005	P37005	Uncharacterized tRNA/rRNA methyltransferase LasT	lasT
29.0811	28.6048	28.9999	27.8339	27.8151	27.7595	+	0.00183268	-1.09246	-7.34163	P52647	P52647	Probable pyruvate-flavodoxin oxidoreductase	ydbK
31.3007	31.1163	31.2502	30.0202	30.3	30.0719	+	0.000432458	-1.09171	-10.6987	P75937	P75937	Flagellar hook protein FlgE	flgE
26.6223	NaN	26.2356	25.357	25.1383	25.5261	+	0.0129331	-1.08849	-5.3261	P0A9S5	P0A9S5	Glycerol dehydrogenase	gldA
28.2276	NaN	27.9343	26.6903	26.9679	27.3444	+	0.0274526	-1.08013	-4.03072	P0A6S3	P0A6S3	Flagellar P-ring protein	flgI
28.0027	28.0616	28.0969	26.6176	27.1059	27.2036	+	0.00417799	-1.07804	-5.88093	P76291	P76291	tRNA (mo5U34)-methyltransferase	cmoB
28.2491	28.1189	28.2393	27.0061	27.1151	27.2655	+	0.00023768	-1.07353	-12.4722	P69805	P69805	Mannose permease IID component	manZ
31.7585	31.4229	31.7172	30.5808	30.5467	30.5531	+	0.000540428	-1.07265	-10.1016	P0A6W5	P0A6W5	Transcription elongation factor GreA	greA
32.5334	32.5213	32.4861	31.286	31.5174	31.571	+	0.000284379	-1.05541	-11.9133	P08312	P08312	Phenylalanine--tRNA ligase alpha subunit	pheS
28.5607	28.5301	28.4509	27.4697	27.6681	27.2668	+	0.000966997	-1.04571	-8.68607	P26608	P26608	Flagellar protein FliS	fliS
28.6084	28.981	28.5693	27.6117	27.7693	27.6756	+	0.00174104	-1.03403	-7.44216	P37634	P37634	Ribosomal RNA large subunit methyltransferase J	rlmJ
29.2311	28.7136	28.7918	27.7176	28.1164	27.8144	+	0.00686806	-1.02937	-5.12378	P0A8H6	P0A8H6	Der GTPase-activating protein YihI	yihI
28.5657	NaN	28.5252	27.5268	27.493	27.5517	+	3.8996e-05	-1.02159	-38.3527	P00722	P00722	Beta-galactosidase	lacZ
27.8684	27.5943	28.0555	26.7146	26.9509	26.7956	+	0.00250259	-1.01902	-6.75638	P75938	P75938	Flagellar basal-body rod protein FlgF	flgF
30.5189	30.4314	30.7029	29.2301	29.6364	29.7446	+	0.00448899	-1.01405	-5.76628	P0A759	P0A759	Glucosamine-6-phosphate deaminase	nagB
31.3452	31.2599	31.5347	30.4372	30.2983	30.389	+	0.00037945	-1.00512	-11.0644	P0A7I4	P0A7I4	Peptide chain release factor 3	prfC
28.1131	28.0536	28.4406	27.7478	26.6544	27.1986	+	0.0412804	-1.0021	-2.96667	P0A6D0	P0A6D0	Arginine repressor	argR
33.0518	33.1578	33.2731	32.2292	31.9902	32.2585	+	0.000707871	-1.00161	-9.42028	P00448	P00448	Superoxide dismutase [Mn]	sodA
29.4317	28.6561	29.0929	28.268	27.8033	28.1249	+	0.0194385	-0.994831	-3.77984	P75936	P75936	Basal-body rod modification protein FlgD	flgD
34.1897	33.8924	34.2202	32.9009	33.4069	33.0168	+	0.00586711	-0.992537	-5.3547	P0A972	P0A972	Cold shock-like protein CspE	cspE
28.5227	NaN	28.274	27.1905	27.7646	27.2728	+	0.0286045	-0.989071	-3.96791	P0A8T1;CON__Q9N2I2	P0A8T1	Ribosomal protein L11 methyltransferase	prmA
29.6501	29.6101	29.5109	29.0664	28.3631	28.3769	+	0.0137971	-0.988224	-4.19084	P00963	P00963	Aspartate--ammonia ligase	asnA
29.7022	30.2235	29.5315	29.2204	28.7668	28.5416	+	0.0276659	-0.976136	-3.38467	P0A780	P0A780	N utilization substance protein B	nusB
30.2447	29.7384	30.2381	28.9224	29.3684	29.0683	+	0.0109897	-0.954042	-4.48002	P60546	P60546	Guanylate kinase	gmk
28.2501	NaN	28.3314	27.2239	27.3899	27.4004	+	0.00126341	-0.952693	-11.9405	P22634	P22634	Glutamate racemase	murI
30.1594	29.8987	30.0178	29.0917	28.9941	29.1635	+	0.000469401	-0.942204	-10.4753	P43672	P43672	ABC transporter ATP-binding protein uup	uup
28.8028	29.3004	28.8473	28.2296	27.9338	27.9749	+	0.00699871	-0.937401	-5.09669	P25522	P25522	tRNA modification GTPase MnmE	mnmE
27.8149	NaN	27.636	26.8585	26.7403	26.7806	+	0.00137249	-0.932314	-11.6099	P37692	P37692	ADP-heptose--LPS heptosyltransferase 2	rfaF
33.0325	32.9454	32.9481	32.091	32.0744	31.9745	+	3.63887e-05	-0.928708	-20.0681	P0ABU2	P0ABU2	Ribosome-binding ATPase YchF	ychF
30.7716	30.5884	30.9084	29.8876	29.9686	29.6459	+	0.00234533	-0.92213	-6.87481	P0AEM6	P0AEM6	RNA polymerase sigma factor FliA	fliA
31.0081	30.8861	30.9609	29.8841	30.2689	29.9369	+	0.00183316	-0.921727	-7.34112	P0A6L0	P0A6L0	Deoxyribose-phosphate aldolase	deoC
27.7375	28.3277	28.1642	27.2605	NaN	27.0583	+	0.0313163	-0.9171	-3.83209	A0A385XJN7;P0CG19	A0A385XJN7;P0CG19	Inactive ribonuclease PH	rph
30.4991	30.5465	30.6143	29.5777	29.4531	29.8819	+	0.00224609	-0.915694	-6.95471	P42641	P42641	GTPase ObgE/CgtA	obgE
27.0822	27.5898	26.8597	25.9233	26.4756	26.4038	+	0.030385	-0.909693	-3.28405	P09155	P09155	Ribonuclease D	rnd
29.8846	29.6655	29.8432	28.6583	28.9208	29.0913	+	0.00313569	-0.90763	-6.35841	P45425	P45425	N-acetylmannosamine kinase	nanK
26.207	NaN	26.2261	25.3813	25.1671	25.3814	+	0.00225476	-0.906638	-9.80499	P25666	P25666	Protein HtrL	htrL
29.0172	28.9284	28.8869	27.9626	28.0994	28.0601	+	8.61078e-05	-0.903491	-16.1443	P76256	P76256	tRNA threonylcarbamoyladenosine biosynthesis protein TsaB	tsaB
28.2009	NaN	28.4961	27.5114	27.7242	27.124	+	0.0380538	-0.895295	-3.55136	P0AD07	P0AD07	Uncharacterized protein YecF	yecF
30.1975	29.7929	29.9104	28.8777	29.3446	28.9994	+	0.00837816	-0.893073	-4.8436	P0A7E9	P0A7E9	Uridylate kinase	pyrH
33.0156	32.942	32.8672	32.1674	31.9979	31.9813	+	0.000260878	-0.892716	-12.179	P0AEK2	P0AEK2	3-oxoacyl-[acyl-carrier-protein] reductase FabG	fabG
30.8899	30.7484	31.059	29.9746	30.0062	30.0645	+	0.000700082	-0.884017	-9.44735	P16456	P16456	Selenide, water dikinase	selD
28.5105	NaN	28.5294	27.9866	27.3155	27.6093	+	0.0389401	-0.882783	-3.51918	P0A9H7	P0A9H7	Cyclopropane-fatty-acyl-phospholipid synthase	cfa
34.1559	34.13	34.1384	33.3283	33.545	32.9061	+	0.00933578	-0.881622	-4.69604	P0A7U3	P0A7U3	30S ribosomal protein S19	rpsS
33.6467	33.459	33.5049	32.5598	32.7218	32.6898	+	0.000303901	-0.879725	-11.7125	P07395	P07395	Phenylalanine--tRNA ligase beta subunit	pheT
26.5644	NaN	26.7613	25.5918	25.8517	25.9132	+	0.0093786	-0.877284	-5.97584	P0AE45	P0AE45	UPF0053 inner membrane protein YtfL	ytfL
31.4479	31.3324	31.3219	30.5654	30.4156	30.4962	+	0.000121807	-0.875031	-14.7855	P77718	P77718	tRNA sulfurtransferase	thiI
31.5752	31.5305	31.6328	30.6455	30.7257	30.7579	+	4.09431e-05	-0.869816	-19.4803	P37330	P37330	Malate synthase G	glcB
28.2085	27.7083	28.0201	27.0791	27.2154	27.0392	+	0.00503388	-0.867756	-5.58714	P76206	P76206	Uncharacterized protein YdiY	ydiY
33.8868	33.7749	34.0777	33.0861	32.8743	33.181	+	0.00239179	-0.865992	-6.83883	P0AD61	P0AD61	Pyruvate kinase I	pykF
32.0085	32.164	32.0532	31.1509	31.2973	31.1959	+	0.000169953	-0.860537	-13.5855	P0ADG4	P0ADG4	Inositol-1-monophosphatase	suhB
27.5319	NaN	27.5969	27.0732	26.5373	26.5361	+	0.0353166	-0.848889	-3.6571	P0C093	P0C093	Nucleoid occlusion factor SlmA	slmA
26.6429	NaN	27.0787	25.9889	25.9024	26.1612	+	0.021196	-0.843283	-4.4436	P24173;Q47689	P24173	Lipopolysaccharide heptosyltransferase 1	rfaC
30.569	30.2964	30.5274	29.7992	29.4935	29.572	+	0.00251365	-0.842684	-6.74839	P0AGK8	P0AGK8	HTH-type transcriptional regulator IscR	iscR
29.585	29.6089	29.1442	28.2081	28.9696	28.6372	+	0.0346004	-0.841091	-3.1474	P0A9J6	P0A9J6	Ribokinase	rbsK
32.5068	32.4297	32.5775	31.486	31.6744	31.8431	+	0.00169246	-0.836827	-7.49814	P00490	P00490	Maltodextrin phosphorylase	malP
27.0831	NaN	27.0613	26.2327	26.4496	26.0266	+	0.0131452	-0.835902	-5.29488	P0ABW9	P0ABW9	Flagellar basal body rod protein FlgB	flgB
31.3125	30.9231	31.2502	30.5333	30.2454	30.2258	+	0.00613759	-0.827078	-5.28781	P07913	P07913	L-threonine 3-dehydrogenase	tdh
30.503	30.6684	30.7222	29.9143	29.6573	29.8475	+	0.00124081	-0.82488	-8.13738	P0AEG4	P0AEG4	Thiol:disulfide interchange protein DsbA	dsbA
30.1032	30.321	30.2624	29.433	29.354	29.4251	+	0.000292472	-0.824841	-11.828	P0AFI2	P0AFI2	DNA topoisomerase 4 subunit A	parC
27.74	27.9734	27.4551	26.9565	26.5049	27.2541	+	0.0364735	-0.817694	-3.09284	P0ABE2	P0ABE2	Protein BolA	bolA
33.2529	33.0545	33.1875	32.4392	32.3663	32.2402	+	0.00058221	-0.816438	-9.90915	P0A9C5	P0A9C5	Glutamine synthetase	glnA
31.6129	31.5595	31.5092	30.6552	30.9441	30.6576	+	0.00129517	-0.808216	-8.04626	P30744	P30744	L-serine dehydratase 2	sdaB
26.7688	NaN	26.8965	25.9103	25.8574	26.3113	+	0.0243162	-0.806317	-4.22051	P27128	P27128	Lipopolysaccharide 1,3-galactosyltransferase	rfaI
28.5512	28.5359	28.4846	27.7796	27.8067	27.5698	+	0.000485206	-0.805198	-10.3863	P21829	P21829	Pyridoxal phosphate phosphatase YbhA	ybhA
26.4756	NaN	26.459	25.4247	25.8337	25.736	+	0.0150814	-0.802491	-5.03735	P0AGJ7	P0AGJ7	tRNA (cytidine(34)-2-O)-methyltransferase	trmL
27.923	28.0203	27.8814	26.5825	27.4054	27.4301	+	0.0464214	-0.802234	-2.84945	P0A8S9	P0A8S9	Flagellar transcriptional regulator FlhD	flhD
29.2169	28.8633	29.4656	28.4424	28.11	28.6005	+	0.0245087	-0.797638	-3.51735	P0AB98	P0AB98	ATP synthase subunit a	atpB
30.0996	30.0002	30.0424	29.3413	29.2801	29.1304	+	0.000320456	-0.796823	-11.5545	P0A731	P0A731	Methylglyoxal synthase	mgsA
32.7007	32.6029	32.4906	31.7724	31.7887	31.8497	+	0.000258836	-0.794507	-12.2035	P27306	P27306	Soluble pyridine nucleotide transhydrogenase	sthA
29.0009	28.696	28.7184	27.7484	28.0695	28.225	+	0.00989379	-0.79078	-4.61829	P31068	P31068	Flagellar assembly protein FliH	fliH
29.3383	29.1484	29.1439	28.0419	28.6097	28.6193	+	0.017445	-0.786603	-3.90652	P0AA39	P0AA39	Ribosomal large subunit pseudouridine synthase C	rluC
29.1609	28.9641	29.1724	28.4856	28.127	28.3403	+	0.00325507	-0.781492	-6.29445	P39406	P39406	Ribosomal RNA small subunit methyltransferase C	rsmC
29.4845	29.5388	29.5272	28.9044	28.4889	28.8158	+	0.00359993	-0.78044	-6.12479	P0AFJ7	P0AFJ7	Low-affinity inorganic phosphate transporter 1	pitA
28.4345	28.6362	28.7782	27.9269	27.8606	27.732	+	0.00250745	-0.776464	-6.75287	P0ABQ4	P0ABQ4	Dihydrofolate reductase	folA
27.8224	NaN	27.8428	27.0445	26.8213	27.3114	+	0.0242326	-0.773562	-4.226	P64559	P64559	Antitoxin CptB	cptB
29.8389	30.0823	29.9939	28.877	29.4468	29.2867	+	0.0139709	-0.768185	-4.17532	P0ACC3	P0ACC3	Iron-sulfur cluster insertion protein ErpA	erpA
29.9376	29.7774	29.8926	29.1988	29.1388	28.9811	+	0.000692722	-0.762996	-9.47327	P20083	P20083	DNA topoisomerase 4 subunit B	parE
33.7627	33.4968	33.7065	33.0227	32.906	32.7736	+	0.00222962	-0.754514	-6.96839	P28904	P28904	Trehalose-6-phosphate hydrolase	treC
29.4756	29.6162	29.5034	28.8034	28.7954	28.7352	+	9.67124e-05	-0.753722	-15.6763	P27829	P27829	UDP-N-acetyl-D-mannosamine dehydrogenase	wecC
32.952	32.8048	32.9263	31.6256	32.4966	32.3008	+	0.0480952	-0.753391	-2.81452	P0A6L4	P0A6L4	N-acetylneuraminate lyase	nanA
30.2177	30.2309	30.1655	29.4506	29.4651	29.4398	+	3.7913e-06	-0.752853	-35.4213	P0A847	P0A847	Queuine tRNA-ribosyltransferase	tgt
30.345	30.0612	30.3175	29.4341	29.4947	29.5459	+	0.00144875	-0.749674	-7.81245	P0A8I5	P0A8I5	tRNA (guanine-N(7)-)-methyltransferase	trmB
32.6696	32.5135	32.7048	31.8731	31.9918	31.7775	+	0.000935297	-0.748492	-8.76193	P62707	P62707	2,3-bisphosphoglycerate-dependent phosphoglycerate mutase	gpmA
32.0023	32.099	31.9146	31.1127	31.3898	31.2694	+	0.00148128	-0.748022	-7.76685	P0A9P6	P0A9P6	ATP-dependent RNA helicase DeaD	deaD
28.9938	28.5465	28.5765	28.1028	27.8916	27.8938	+	0.00980893	-0.742867	-4.62977	P0AFL3	P0AFL3	Peptidyl-prolyl cis-trans isomerase A	ppiA
31.1835	31.1468	31.2166	30.5159	30.2323	30.5742	+	0.0023167	-0.741511	-6.89743	P21888	P21888	Cysteine--tRNA ligase	cysS
31.704	31.6132	31.6386	30.901	31.0171	30.8372	+	0.000244022	-0.733521	-12.3886	P0A6E6	P0A6E6	ATP synthase epsilon chain	atpC
30.0864	30.1747	29.8805	29.1097	29.2975	29.5356	+	0.00830468	-0.732957	-4.85577	P75864	P75864	Ribosomal RNA large subunit methyltransferase K/L;23S rRNA m2G2445 methyltransferase;23S rRNA m7G2069 methyltransferase	rlmL
27.1881	NaN	27.0676	26.2231	26.2453	26.726	+	0.0433876	-0.729731	-3.37072	P77223	P77223	Electron transport complex subunit RsxB	rsxB
29.2922	28.5718	29.1498	28.2975	28.1126	28.4273	+	0.0382985	-0.72551	-3.04276	P28903	P28903	Anaerobic ribonucleoside-triphosphate reductase	nrdD
28.4476	28.235	28.3087	27.2304	27.6715	27.9309	+	0.0281454	-0.719507	-3.36609	P27833	P27833	dTDP-4-amino-4,6-dideoxygalactose transaminase	rffA
29.3279	29.3792	29.4055	28.9701	28.633	28.3543	+	0.0160945	-0.71839	-4.00265	P0A9L5	P0A9L5	Peptidyl-prolyl cis-trans isomerase C	ppiC
29.3729	29.123	29.2619	28.4709	28.697	28.4352	+	0.00277385	-0.718227	-6.5722	P15639	P15639	Bifunctional purine biosynthesis protein PurH;Phosphoribosylaminoimidazolecarboxamide formyltransferase;IMP cyclohydrolase	purH
30.1953	29.5212	30.0985	29.2495	29.147	29.2706	+	0.0286328	-0.715942	-3.34759	P08956	P08956	Type I restriction enzyme EcoKI R protein	hsdR
30.7738	30.6176	30.7008	29.9362	29.9843	30.0243	+	0.000159152	-0.71583	-13.8143	P37440	P37440	Oxidoreductase UcpA	ucpA
27.7692	27.4654	28.0221	26.9151	26.9434	27.258	+	0.0215544	-0.713401	-3.66137	P77258	P77258	N-ethylmaleimide reductase	nemA
32.0596	31.9924	32.011	31.3223	31.1945	31.4144	+	0.000443356	-0.710597	-10.6304	P0AAI9	P0AAI9	Malonyl CoA-acyl carrier protein transacylase	fabD
28.2715	28.1189	28.1464	27.2473	27.4755	27.6842	+	0.00619926	-0.709948	-5.27306	P15640	P15640	Phosphoribosylamine--glycine ligase	purD
32.0439	31.7889	32.0659	31.4144	31.1292	31.2372	+	0.00439271	-0.70599	-5.80071	P0ADN2	P0ADN2	UPF0438 protein YifE	yifE
28.4682	28.5909	28.3982	27.9053	27.8437	27.5963	+	0.00305696	-0.703983	-6.40226	P69856	P69856	Probable N-acetylneuraminic acid outer membrane channel protein NanC	nanC
34.9495	34.5771	34.7508	34.0242	34.0816	34.0761	+	0.00306071	-0.698458	-6.40013	P09373	P09373	Formate acetyltransferase 1	pflB
28.1472	28.6363	28.3434	27.6055	27.7396	27.6876	+	0.00906279	-0.698057	-4.73616	P39172	P39172	High-affinity zinc uptake system protein ZnuA	znuA
30.7238	30.634	30.7141	29.8146	30.1842	29.9837	+	0.00324648	-0.696446	-6.29896	P0AEE1	P0AEE1	Protein DcrB	dcrB
31.936	31.9806	31.8971	31.4806	31.0743	31.1812	+	0.00503715	-0.692533	-5.58613	P0A8E7	P0A8E7	UPF0234 protein YajQ	yajQ
32.924	32.8412	33.0189	32.4178	32.0886	32.2301	+	0.00323961	-0.682512	-6.30257	P0ABA6	P0ABA6	ATP synthase gamma chain	atpG
29.066	28.7293	29.2673	28.2265	28.3937	28.3971	+	0.014988	-0.681779	-4.08895	P15977	P15977	4-alpha-glucanotransferase	malQ
28.8145	28.6805	28.6719	27.9264	28.0761	28.1585	+	0.0012394	-0.668664	-8.13981	P23003	P23003	tRNA/tmRNA (uracil-C(5))-methyltransferase	trmA
31.464	31.0475	31.1018	30.546	30.6083	30.4622	+	0.00838005	-0.665599	-4.84329	P0AD49	P0AD49	Ribosome-associated inhibitor A	raiA
30.6343	30.5355	30.5238	29.9563	29.8033	29.9471	+	0.000399777	-0.662273	-10.9171	P16095	P16095	L-serine dehydratase 1	sdaA
30.2559	30.2861	30.1913	29.602	29.5037	29.6479	+	0.000204312	-0.659912	-12.963	P75838	P75838	Ribosomal protein S12 methylthiotransferase accessory factor YcaO	ycaO
27.9454	27.9048	28.3926	27.6063	27.0809	27.5879	+	0.0477769	-0.655913	-2.82106	P0A7D1	P0A7D1	Peptidyl-tRNA hydrolase	pth
28.3026	28.3785	28.2181	27.9091	NaN	27.3839	+	0.0496475	-0.653219	-3.19167	P31064	P31064	UPF0394 inner membrane protein YedE	yedE
27.0402	NaN	26.6421	26.0596	26.1876	26.3204	+	0.034855	-0.651971	-3.67596	P03007	P03007	DNA polymerase III subunit epsilon	dnaQ
30.246	29.7815	30.0932	29.2676	29.4048	29.508	+	0.0135162	-0.646792	-4.21643	P39371	P39371	N-acetylneuraminate epimerase	nanM
33.4688	33.3681	33.7984	33.0428	32.5982	33.0719	+	0.0332444	-0.64078	-3.18911	P68679	P68679	30S ribosomal protein S21	rpsU
28.7889	28.6889	29.1169	28.0057	28.1923	28.49	+	0.0293128	-0.635575	-3.3224	P60340	P60340	tRNA pseudouridine synthase B	truB
30.588	30.8164	30.6203	30.0164	30.0037	30.0986	+	0.00119537	-0.635359	-8.21744	P0A7A7	P0A7A7	Glycerol-3-phosphate acyltransferase	plsB
30.7389	30.8131	31.0073	30.0492	30.2952	30.313	+	0.0055901	-0.634003	-5.42724	P0A8A0	P0A8A0	Probable transcriptional regulatory protein YebC	yebC
28.5023	27.8993	28.6254	27.6859	27.7296	27.7114	+	0.0479028	-0.633387	-2.81847	P04983	P04983	Ribose import ATP-binding protein RbsA	rbsA
27.4567	NaN	27.153	26.5766	26.5923	26.8629	+	0.0319004	-0.627555	-3.8048	P16384	P16384	tRNA dimethylallyltransferase	miaA
29.2911	29.5028	29.415	28.9289	28.5731	28.8296	+	0.00694357	-0.625779	-5.10805	P0ADS6	P0ADS6	Uncharacterized protein YggE	yggE
31.2455	30.9662	31.3138	30.4432	30.4756	30.73	+	0.0110253	-0.625541	-4.47581	P25714	P25714	Membrane protein insertase YidC	yidC
32.7431	32.5877	32.6378	31.8018	32.3149	31.9797	+	0.0165599	-0.62404	-3.96847	P0ABP8	P0ABP8	Purine nucleoside phosphorylase DeoD-type	deoD
28.9905	29.3095	29.2356	28.6302	28.502	28.5368	+	0.00388721	-0.622176	-5.99803	P0A8U6	P0A8U6	Met repressor	metJ
29.7163	29.7008	29.764	29.0351	29.0843	29.2112	+	0.00038092	-0.616817	-11.0534	P0A6U3	P0A6U3	tRNA uridine 5-carboxymethylaminomethyl modification enzyme MnmG	mnmG
31.8954	31.995	31.8131	31.601	31.0785	31.1761	+	0.0217806	-0.616007	-3.64953	P0AB77	P0AB77	2-amino-3-ketobutyrate coenzyme A ligase	kbl
28.8812	28.9302	28.929	28.1977	28.473	28.2277	+	0.002283	-0.614026	-6.9245	P0A7I7	P0A7I7	GTP cyclohydrolase-2	ribA
32.0808	32.3963	32.4153	31.4441	31.5972	32.0344	+	0.0432902	-0.605572	-2.91892	P0ABA4	P0ABA4	ATP synthase subunit delta	atpH
30.0218	30.0909	30.1665	29.2109	29.6	29.6554	+	0.0143703	-0.604312	-4.14053	P0A6I0	P0A6I0	Cytidylate kinase	cmk
30.471	30.2927	30.3609	29.7906	29.8802	29.6451	+	0.00217631	-0.602912	-7.01354	P0A9M2	P0A9M2	Hypoxanthine phosphoribosyltransferase	hpt
31.2334	31.1929	30.9366	30.4145	30.6733	30.4718	+	0.00780256	-0.601126	-4.94255	P06974	P06974	Flagellar motor switch protein FliM	fliM
26.6607	26.8778	26.8714	26.3305	26.1481	26.1306	+	0.00330807	-0.60022	-6.26698	P17445	P17445	NAD/NADP-dependent betaine aldehyde dehydrogenase	betB
28.944	28.9414	28.8108	28.2451	28.489	28.1651	+	0.00497398	-0.598983	-5.60564	P0ADT8	P0ADT8	Uncharacterized protein YgiM	ygiM
32.2043	32.1214	32.3341	31.4495	31.7453	31.6832	+	0.00556153	-0.593962	-5.43497	P0A6T1;CON__Q3ZBD7	P0A6T1	Glucose-6-phosphate isomerase	pgi
32.1364	32.0333	32.0543	31.4691	31.5219	31.4521	+	9.64232e-05	-0.593641	-15.6882	P00393	P00393	NADH dehydrogenase	ndh
26.2254	NaN	25.9446	25.3688	25.638	25.4834	+	0.0271115	-0.588247	-4.04998	P56258	P56258	TDP-N-acetylfucosamine:lipid II N-acetylfucosaminyltransferase	wecF
33.364	33.2306	33.4929	32.6281	32.7677	32.9275	+	0.00690284	-0.588057	-5.11651	P0AEK4	P0AEK4	Enoyl-[acyl-carrier-protein] reductase [NADH] FabI	fabI
32.8259	32.7662	32.833	32.2113	32.2365	32.2286	+	1.30698e-05	-0.582906	-25.9657	P0A717	P0A717	Ribose-phosphate pyrophosphokinase	prs
29.452	29.5022	29.7445	29.1639	29.0215	28.7713	+	0.0164555	-0.580618	-3.97604	P0A7F9	P0A7F9	S-adenosylmethionine:tRNA ribosyltransferase-isomerase	queA
29.915	30.1269	30.1733	29.7782	29.3956	29.3019	+	0.0250352	-0.579855	-3.49385	P0A887	P0A887	Ubiquinone/menaquinone biosynthesis C-methyltransferase UbiE	ubiE
29.6399	29.565	29.5794	29.0705	29.0082	28.9768	+	8.74532e-05	-0.576255	-16.0811	P36929	P36929	Ribosomal RNA small subunit methyltransferase B	rsmB
33.5528	33.2988	33.3939	32.6379	32.846	33.0365	+	0.0136795	-0.575068	-4.20149	P22259	P22259	Phosphoenolpyruvate carboxykinase [ATP]	pckA
27.2093	NaN	27.1858	26.5679	26.543	26.7566	+	0.0071647	-0.575062	-6.57262	P0ACS7	P0ACS7	HTH-type transcriptional regulator RpiR	rpiR
28.9106	28.8539	28.5994	27.9349	28.4338	28.2745	+	0.0308482	-0.573551	-3.26797	P76308	P76308	Uncharacterized protein YecR	yecR
26.9297	NaN	27.0709	26.5364	26.3717	26.4036	+	0.00671533	-0.563055	-6.72388	P0AB83	P0AB83	Endonuclease III	nth
26.7297	27.0196	26.8016	26.5434	25.9571	26.3641	+	0.0442978	-0.562131	-2.89594	P0AGG0	P0AGG0	Thiamine-monophosphate kinase	thiL
32.2861	32.127	32.3431	31.5747	31.8125	31.6854	+	0.00400772	-0.561206	-5.94824	P0AAI5	P0AAI5	3-oxoacyl-[acyl-carrier-protein] synthase 2	fabF
29.9338	29.9358	29.7487	29.0292	29.6408	29.2758	+	0.0414553	-0.557498	-2.96241	P50466	P50466	Aerotaxis receptor	aer
33.4648	33.188	33.3429	32.6843	32.8615	32.7986	+	0.00448054	-0.550466	-5.76926	P0A6Z3	P0A6Z3	Chaperone protein HtpG	htpG
28.9803	28.573	29.1212	28.3634	28.464	28.1971	+	0.0389916	-0.550004	-3.02447	P22564	P22564	Non-specific ribonucleoside hydrolase RihC	rihC
32.6502	32.5684	32.6895	31.9545	32.1367	32.1714	+	0.00196838	-0.548522	-7.20365	P0AES6	P0AES6	DNA gyrase subunit B	gyrB
34.3886	34.2522	34.6018	33.883	33.7687	33.9545	+	0.00907753	-0.54546	-4.73396	P0A7X3	P0A7X3	30S ribosomal protein S9	rpsI
34.1756	33.9315	34.1698	33.5075	33.4692	33.6651	+	0.00556795	-0.545046	-5.43323	P0AEX9	P0AEX9	Maltose-binding periplasmic protein	malE
33.5898	33.4443	33.7281	32.9527	33.0135	33.163	+	0.00615875	-0.544343	-5.28273	P27302	P27302	Transketolase 1	tktA
27.1419	26.7891	27.2194	26.5904	26.2467	26.6823	+	0.0440597	-0.543667	-2.90132	P27129	P27129	Lipopolysaccharide 1,2-glucosyltransferase	rfaJ
30.861	30.7424	30.9992	30.3051	30.3241	30.3589	+	0.0020853	-0.538165	-7.09386	P0A9C3	P0A9C3	Aldose 1-epimerase	galM
28.0112	27.6106	27.7033	27.5323	27.0706	27.1119	+	0.0481715	-0.536793	-2.81296	P0ABX5	P0ABX5	Flagellar basal-body rod protein FlgG	flgG
27.8064	27.642	27.7186	27.1036	27.279	27.1894	+	0.00156259	-0.531631	-7.6581	P0AC05	P0AC05	Flagellar biosynthetic protein FliP	fliP
30.4038	30.3812	30.2173	29.8591	29.6855	29.8696	+	0.00320572	-0.529382	-6.32054	P76268	P76268	Transcriptional regulator KdgR	kdgR
29.9943	29.9323	29.9283	29.3647	29.462	29.4439	+	0.000135886	-0.528114	-14.3806	P0ACP7	P0ACP7	HTH-type transcriptional repressor PurR	purR
28.1786	28.3073	28.2282	27.8608	27.4492	27.8215	+	0.0180244	-0.527585	-3.86798	P27848	P27848	Pyridoxal phosphate phosphatase YigL	yigL
29.4114	29.287	29.2954	29.019	28.6849	28.7092	+	0.0101131	-0.526869	-4.58918	P0AGG8	P0AGG8	Metalloprotease TldD	tldD
27.9569	28.1518	28.0823	27.3923	27.8244	27.3974	+	0.0270268	-0.525642	-3.41002	P0ACI0	P0ACI0	Right origin-binding protein	rob
33.6876	33.45	33.5848	32.8817	33.0075	33.2563	+	0.015483	-0.525598	-4.04943	P0A7L3	P0A7L3	50S ribosomal protein L20	rplT
31.7171	31.5258	31.6033	31.1763	31.1988	30.9025	+	0.0090266	-0.522884	-4.74159	P11875	P11875	Arginine--tRNA ligase	argS
31.3069	31.2885	31.3822	30.9314	30.6509	30.8537	+	0.00435711	-0.513891	-5.81367	P76658	P76658	Bifunctional protein HldE;D-beta-D-heptose 7-phosphate kinase;D-beta-D-heptose 1-phosphate adenylyltransferase	hldE
29.3234	29.7199	29.7308	29.1821	29.0791	28.9727	+	0.0250811	-0.513396	-3.49183	P37773	P37773	UDP-N-acetylmuramate--L-alanyl-gamma-D-glutamyl-meso-2,6-diaminoheptandioate ligase	mpl
31.339	31.1564	31.4497	30.6664	30.9131	30.8376	+	0.0105671	-0.509386	-4.53128	P06612	P06612	DNA topoisomerase 1	topA
31.6581	31.3901	31.8081	31.3066	30.9225	31.0995	+	0.036791	-0.509264	-3.08392	P0ABT2	P0ABT2	DNA protection during starvation protein	dps
27.138	NaN	27.3333	26.7686	26.8025	26.6081	+	0.0172856	-0.509226	-4.79208	P0AC75	P0AC75	3-deoxy-D-manno-octulosonic acid transferase	waaA
27.5505	NaN	27.5713	27.1763	26.9591	27.0269	+	0.00887654	-0.506799	-6.09372	P24216	P24216	Flagellar hook-associated protein 2	fliD
31.4887	31.1634	31.2786	30.9753	30.6625	30.774	+	0.0185775	-0.506274	-3.83255	P0A8N5	P0A8N5	Lysine--tRNA ligase, heat inducible	lysU
30.8497	30.7799	30.878	30.5359	30.3212	30.1376	+	0.0131914	-0.504262	-4.24683	P06715	P06715	Glutathione reductase	gor
30.9461	30.9032	31.0641	30.2973	30.5046	30.6143	+	0.00884508	-0.499044	-4.76923	P10121	P10121	Signal recognition particle receptor FtsY	ftsY
29.361	29.219	29.5073	28.9198	28.7239	28.961	+	0.0111653	-0.494205	-4.45942	P0A6P7	P0A6P7	Probable GTP-binding protein EngB	engB
35.6334	35.3714	35.6864	35.1456	34.9685	35.1121	+	0.0118774	-0.488319	-4.37973	P0A6F5	P0A6F5	60 kDa chaperonin	groL
31.8577	31.7821	31.9402	31.2339	31.3648	31.5268	+	0.00729182	-0.484802	-5.0381	P67910	P67910	ADP-L-glycero-D-manno-heptose-6-epimerase	hldD
30.9615	30.9659	30.9622	30.6169	30.3251	30.5096	+	0.00491699	-0.479346	-5.6235	P0A6Y5	P0A6Y5	33 kDa chaperonin	hslO
32.34	32.1421	32.6439	31.794	31.9025	32.0192	+	0.0422671	-0.470104	-2.94289	P0AF36	P0AF36	Cell division protein ZapB	zapB
27.8931	NaN	27.7786	27.3895	27.4182	27.2916	+	0.00556223	-0.469411	-7.18186	P0AEQ1	P0AEQ1	Protein GlcG	glcG
24.7747	NaN	24.5475	24.1716	24.1991	24.2064	+	0.0120476	-0.468732	-5.464	P75817	P75817	23S rRNA (uracil(747)-C(5))-methyltransferase RlmC	rlmC
30.4648	30.2368	30.4099	29.8447	29.8846	29.9877	+	0.00453208	-0.464892	-5.75116	P23882	P23882	Methionyl-tRNA formyltransferase	fmt
29.3446	29.198	29.3543	28.8466	28.7854	28.8713	+	0.00120554	-0.464527	-8.19919	P0A8V6	P0A8V6	Fatty acid metabolism regulator protein	fadR
33.8425	33.5799	33.8437	33.2331	33.2711	33.3722	+	0.00881853	-0.463247	-4.77333	P02925	P02925	D-ribose-binding periplasmic protein	rbsB
35.3074	35.1042	35.2151	34.6349	34.7718	34.8378	+	0.00533286	-0.460754	-5.49865	P0ABB0	P0ABB0	ATP synthase subunit alpha	atpA
35.2554	35.0245	35.2655	34.5418	34.69	34.9343	+	0.0296555	-0.459728	-3.30996	P0A7L0	P0A7L0	50S ribosomal protein L1	rplA
32.2541	32.2624	32.2947	31.7338	31.7807	31.923	+	0.00141282	-0.457905	-7.86431	P21170	P21170	Biosynthetic arginine decarboxylase	speA
29.2477	29.2494	28.9975	28.5422	28.8347	28.7528	+	0.0196701	-0.454987	-3.76614	P07862	P07862	D-alanine--D-alanine ligase B	ddlB
33.1802	32.9503	33.1613	32.4692	32.7779	32.6877	+	0.0183687	-0.452323	-3.84577	P0A7T7	P0A7T7	30S ribosomal protein S18	rpsR
35.5803	35.3854	35.5147	34.9209	35.0885	35.1154	+	0.00566283	-0.451857	-5.40777	P0A6P1	P0A6P1	Elongation factor Ts	tsf
31.6538	31.4522	31.8115	31.2297	31.0851	31.2471	+	0.0175907	-0.451848	-3.89669	P0C0V0	P0C0V0	Periplasmic serine endoprotease DegP	degP
27.4149	NaN	27.4392	26.9953	26.8785	27.0644	+	0.00793004	-0.447663	-6.34174	Q46939	Q46939	Probable acetyl-CoA acetyltransferase	yqeF
31.9013	31.552	31.5855	31.0926	31.3758	31.2534	+	0.0336475	-0.439051	-3.17651	P0ABS1	P0ABS1	RNA polymerase-binding transcription factor DksA	dksA
32.6697	32.4125	32.6232	32.08	32.1738	32.1498	+	0.00666121	-0.433933	-5.16799	P00962	P00962	Glutamine--tRNA ligase	glnS
35.2171	34.9917	35.1274	34.7395	34.664	34.6415	+	0.00391774	-0.430419	-5.98524	P0ABB4	P0ABB4	ATP synthase subunit beta	atpD
26.9797	26.8683	26.867	26.3719	NaN	26.5777	+	0.0177226	-0.430206	-4.74827	P0ACY9	P0ACY9	Uncharacterized protein YebG	yebG
30.593	30.4479	30.5184	29.9361	30.1923	30.1703	+	0.0103091	-0.420201	-4.5638	P08957	P08957	Type I restriction enzyme EcoKI M protein	hsdM
30.8909	30.6565	30.6892	30.1583	30.4781	30.3429	+	0.023855	-0.419117	-3.54736	P0A6D7	P0A6D7	Shikimate kinase 1	aroK
26.4936	NaN	26.3399	25.8937	26.0646	26.0507	+	0.019954	-0.413706	-4.54458	P0A7H6	P0A7H6	Recombination protein RecR	recR
30.5832	30.4746	30.6306	30.0629	30.075	30.3104	+	0.0112338	-0.41337	-4.45149	P24215	P24215	Mannonate dehydratase	uxuA
31.347	31.082	31.451	30.976	30.7481	30.92	+	0.0335046	-0.411943	-3.18095	P37689	P37689	2,3-bisphosphoglycerate-independent phosphoglycerate mutase	gpmI
29.9756	30.0421	30.0638	29.5615	29.541	29.7462	+	0.00430077	-0.410917	-5.83446	P0AAB4	P0AAB4	3-octaprenyl-4-hydroxybenzoate carboxy-lyase	ubiD
33.1971	33.0211	33.1727	32.6335	32.7797	32.7611	+	0.00481645	-0.405525	-5.65563	P24182	P24182	Biotin carboxylase	accC
32.7771	32.6041	32.7945	32.1013	32.5477	32.3103	+	0.0466734	-0.405469	-2.8441	P0ABA0	P0ABA0	ATP synthase subunit b	atpF
26.2245	NaN	26.0949	25.7765	25.7266	25.7623	+	0.00440525	-0.404578	-7.78817	P75828	P75828	Uncharacterized protein YbjD	ybjD
29.7858	29.9355	29.6432	29.4271	29.29	29.4463	+	0.0148839	-0.400375	-4.09746	P52108	P52108	Transcriptional regulatory protein RstA	rstA
28.3241	28.3876	28.4111	28.1425	27.9313	27.8529	+	0.011556	-0.398745	-4.41496	P25539	P25539	Riboflavin biosynthesis protein RibD;Diaminohydroxyphosphoribosylaminopyrimidine deaminase;5-amino-6-(5-phosphoribosylamino)uracil reductase	ribD
31.5474	31.6947	31.5931	31.354	31.0948	31.2022	+	0.0104653	-0.394702	-4.54399	P0A993	P0A993	Fructose-1,6-bisphosphatase class 1	fbp
29.1695	29.2585	29.3421	28.9055	28.8474	28.8408	+	0.00189464	-0.39214	-7.27711	P0A8X0	P0A8X0	UPF0307 protein YjgA	yjgA
29.278	29.0255	29.3014	28.9296	28.8962	28.6077	+	0.044505	-0.390463	-2.8913	P60390	P60390	Ribosomal RNA small subunit methyltransferase H	rsmH
33.313	33.1554	33.3371	32.9327	32.8173	32.8859	+	0.00413724	-0.389844	-5.89673	P0A7M2	P0A7M2	50S ribosomal protein L28	rpmB
32.8521	32.837	32.8507	32.4277	32.5196	32.4231	+	0.000253945	-0.389811	-12.2631	P10408	P10408	Protein translocase subunit SecA	secA
30.4579	30.3865	30.5527	29.8789	30.2565	30.0965	+	0.0314215	-0.388388	-3.24846	P69786	P69786	PTS system glucose-specific EIICB component;Glucose permease IIC component;Glucose-specific phosphotransferase enzyme IIB component	ptsG
30.8851	30.662	30.8062	30.4405	30.3874	30.3617	+	0.00500722	-0.387912	-5.59534	P0AFY8	P0AFY8	Negative modulator of initiation of replication	seqA
35.1813	34.9831	35.0695	34.6126	34.8164	34.6517	+	0.0105543	-0.384445	-4.53286	P0A7V0	P0A7V0	30S ribosomal protein S2	rpsB
31.3537	31.1602	31.2875	30.795	30.9453	30.9148	+	0.00636413	-0.382135	-5.23449	P37349	P37349	PTS-dependent dihydroxyacetone kinase, phosphotransferase subunit DhaM;Phosphocarrier protein HPr;Phosphotransferase enzyme IIA component	dhaM
33.3974	33.2454	33.3767	32.9827	32.9347	32.9594	+	0.00154105	-0.380906	-7.68621	P0AB71	P0AB71	Fructose-bisphosphate aldolase class 2	fbaA
29.2769	29.294	29.2841	28.6889	28.9498	29.0761	+	0.0290837	-0.38006	-3.33081	P52612	P52612	Flagellum-specific ATP synthase	fliI
36.0157	35.8117	36.0692	35.4987	35.6162	35.6429	+	0.0135378	-0.379663	-4.21445	P60422	P60422	50S ribosomal protein L2	rplB
32.7563	32.5569	32.7851	32.3602	32.3724	32.2285	+	0.0112943	-0.37904	-4.44453	P0A8M3	P0A8M3	Threonine--tRNA ligase	thrS
33.9741	33.9026	33.964	33.4053	33.6641	33.635	+	0.0111275	-0.378749	-4.46382	P0A705	P0A705	Translation initiation factor IF-2	infB
27.6749	27.4116	27.5954	NaN	27.1226	27.2489	+	0.043287	-0.374885	-3.37386	P0ADV1	P0ADV1	Lipopolysaccharide export system protein LptA	lptA
26.2826	NaN	26.3957	26.0679	25.8219	26.0107	+	0.0380159	-0.372339	-3.55276	P69853	P69853	Tat proofreading chaperone DmsD	dmsD
29.5015	29.6235	29.5991	29.3615	29.072	29.19	+	0.0162579	-0.366847	-3.99052	P0AAC8	P0AAC8	Iron-binding protein IscA	iscA
28.906	28.7931	28.8258	28.5143	28.4239	28.4861	+	0.00102458	-0.366826	-8.55584	P41036	P41036	Putative sialic acid transporter	nanT
31.4122	31.4262	31.5696	31.0536	31.0471	31.2127	+	0.00784337	-0.364864	-4.93525	P46837	P46837	Protein YhgF	yhgF
32.1602	31.9649	32.1624	31.5354	31.8441	31.8155	+	0.0369461	-0.364185	-3.0796	P07012	P07012	Peptide chain release factor 2	prfB
31.312	31.386	31.4316	31.1403	30.8511	31.0641	+	0.0185025	-0.357995	-3.83728	P77804	P77804	Protein YdgA	ydgA
27.6089	NaN	27.8073	27.2539	27.4388	27.3603	+	0.0386984	-0.357105	-3.52787	P18196	P18196	Septum site-determining protein MinC	minC
27.4213	NaN	27.3769	27.0704	27.0749	26.9884	+	0.00300602	-0.354568	-8.88534	P09980	P09980	ATP-dependent DNA helicase Rep	rep
28.6825	28.3763	28.707	28.3013	28.1153	28.2867	+	0.04398	-0.354204	-2.90312	A0A385XJE6;P76071;P0CE58;P0CE57;P0CE56;P0CE55;P0CE54;P0CE53;P0CE52;P0CE51;P0CE50;P0CE49	A0A385XJE6;P76071;P0CE58;P0CE57;P0CE56;P0CE55;P0CE54;P0CE53;P0CE52;P0CE51;P0CE50;P0CE49	Transposase InsH for insertion sequence element IS5Y;Transposase InsH for insertion sequence element IS5T;Transposase InsH for insertion sequence element IS5R;Transposase InsH for insertion sequence element IS5LO;Transposase InsH for insertion sequence element IS5K;Transposase InsH for insertion sequence element IS5I;Transposase InsH for insertion sequence element IS5H;Transposase InsH for insert…	insH5;insH11;insH10;insH9;insH8;insH7;insH6;insH4;insH3;insH2;insH1
28.9179	28.5967	28.908	28.4363	28.4983	28.4631	+	0.0331001	-0.341621	-3.19367	P32695	P32695	tRNA-dihydrouridine synthase A	dusA
28.0569	28.0371	28.0289	27.6183	27.6043	27.8778	+	0.0188326	-0.340818	-3.81663	P06710;A0A385XJC4	P06710;A0A385XJC4	DNA polymerase III subunit tau	dnaX
28.8681	28.7406	28.5418	28.3132	28.3478	28.4803	+	0.0354416	-0.336421	-3.12248	P0AEY5	P0AEY5	Modulator of drug activity B	mdaB
33.0037	32.8597	33.0882	32.6241	32.6359	32.6835	+	0.00826983	-0.336067	-4.86158	P0A9W3	P0A9W3	Energy-dependent translational throttle protein EttA	ettA
27.7152	27.8235	27.9265	27.4018	27.5458	27.5524	+	0.014766	-0.32177	-4.10719	P25524	P25524	Cytosine deaminase	codA
34.9723	34.7609	34.6961	34.3289	34.555	34.5813	+	0.0498625	-0.321373	-2.77914	P62399	P62399	50S ribosomal protein L5	rplE
32.3467	32.3215	32.5381	32.0343	32.0723	32.1558	+	0.015164	-0.314682	-4.07472	P0A6H1	P0A6H1	ATP-dependent Clp protease ATP-binding subunit ClpX	clpX
33.1621	33.0235	33.1863	32.6735	32.7848	32.9775	+	0.0379847	-0.312018	-3.05117	P07813	P07813	Leucine--tRNA ligase	leuS
32.1355	32.0092	32.2713	31.7491	31.9256	31.8172	+	0.028143	-0.307994	-3.36618	P0ACA3	P0ACA3	Stringent starvation protein A	sspA
30.1469	30.0495	30.053	29.7755	29.7833	29.7807	+	0.000689663	-0.303283	-9.48415	P0AF18	P0AF18	N-acetylglucosamine-6-phosphate deacetylase	nagA
31.9889	31.9594	32.1208	31.6671	31.7222	31.7785	+	0.00707348	-0.300407	-5.08146	P0AB89	P0AB89	Adenylosuccinate lyase	purB
34.1681	34.0332	34.1697	33.8675	33.8107	33.8065	+	0.00390422	-0.295434	-5.99089	P02358	P02358	30S ribosomal protein S6;30S ribosomal protein S6, fully modified isoform;30S ribosomal protein S6, non-modified isoform	rpsF
31.3003	31.3588	31.3141	31.0375	31.059	30.9948	+	0.000340214	-0.293987	-11.3786	P0A6Z1	P0A6Z1	Chaperone protein HscA	hscA
35.2216	35.0402	35.2812	34.896	34.8345	34.9349	+	0.0200728	-0.292526	-3.74277	P0A8V2	P0A8V2	DNA-directed RNA polymerase subunit beta	rpoB
33.048	32.9026	33.0076	32.5589	32.8488	32.6909	+	0.0384773	-0.286554	-3.03801	P21889	P21889	Aspartate--tRNA ligase	aspS
27.4675	NaN	27.5559	27.3373	27.1732	27.1956	+	0.0335244	-0.276331	-3.73218	P66817	P66817	DnaA initiator-associating protein DiaA	diaA
30.2724	30.1425	29.9991	29.9531	29.8528	29.7827	+	0.0417892	-0.275128	-2.95433	P09158	P09158	Polyamine aminopropyltransferase	speE
33.4841	33.3123	33.5001	33.2049	33.21	33.1151	+	0.0194099	-0.255489	-3.78155	P0A9Q7	P0A9Q7	Aldehyde-alcohol dehydrogenase;Alcohol dehydrogenase;Acetaldehyde dehydrogenase [acetylating];Pyruvate-formate-lyase deactivase	adhE
32.2671	32.2208	32.2611	32.0292	32.1257	31.8298	+	0.0448334	-0.254761	-2.88398	P31120	P31120	Phosphoglucosamine mutase	glmM
29.9822	30.0656	29.9818	29.7677	29.8758	29.6229	+	0.0314844	-0.254453	-3.24634	P36767	P36767	Recombination-associated protein RdgC	rdgC
28.7586	28.6206	28.6626	28.3788	28.5548	28.3567	+	0.0286344	-0.250462	-3.34753	P23331	P23331	Thymidine kinase	tdk
30.3935	30.2041	30.231	29.9967	30.0136	30.079	+	0.0185434	-0.246406	-3.8347	P39173	P39173	Putative glucose-6-phosphate 1-epimerase	yeaD
28.926	29.0365	28.9671	28.7902	28.7008	28.7277	+	0.00474313	-0.23698	-5.67959	P36680	P36680	Cell division protein ZapD	zapD
32.3413	32.1933	32.2422	32.0213	31.9808	32.0718	+	0.00997205	-0.234306	-4.60781	P37759	P37759	dTDP-glucose 4,6-dehydratase 1	rfbB
35.2719	35.0831	35.2461	34.9437	34.9794	34.9842	+	0.0187183	-0.231261	-3.82373	P0A8T7	P0A8T7	DNA-directed RNA polymerase subunit beta	rpoC
27.4699	NaN	27.3736	27.1681	27.2627	27.1566	+	0.0277588	-0.225951	-4.0137	P25742	P25742	Lipopolysaccharide core heptosyltransferase RfaQ	rfaQ
28.9503	28.9162	28.7595	28.6124	28.6958	28.6418	+	0.023945	-0.22536	-3.54317	P08178	P08178	Phosphoribosylformylglycinamidine cyclo-ligase	purM
31.1864	31.1177	31.1828	30.9707	30.9443	30.8988	+	0.00185349	-0.224346	-7.31967	P0AEZ3	P0AEZ3	Septum site-determining protein MinD	minD
31.4907	31.408	31.4903	31.2787	31.1308	31.3261	+	0.0284705	-0.21775	-3.35371	P09323	P09323	PTS system N-acetylglucosamine-specific EIICBA component;N-acetylglucosamine permease IIC component;N-acetylglucosamine-specific phosphotransferase enzyme IIB component;N-acetylglucosamine-specific phosphotransferase enzyme IIA component	nagE
31.0251	31.039	31.0602	30.8185	30.8338	30.8302	+	4.45125e-05	-0.213931	-19.0738	P0A761	P0A761	Putative N-acetylmannosamine-6-phosphate 2-epimerase	nanE
29.1029	NaN	29.1479	28.9491	28.8447	28.9518	+	0.0226682	-0.210215	-4.33339	P39160	P39160	D-mannonate oxidoreductase	uxuB
32.1388	32.1871	32.1839	32.0273	31.8474	32.01	+	0.0246817	-0.208372	-3.50956	P0ABD5	P0ABD5	Acetyl-coenzyme A carboxylase carboxyl transferase subunit alpha	accA
29.7967	29.6666	29.6547	29.4268	29.5455	29.5235	+	0.0236546	-0.20738	-3.55676	P0ABH0	P0ABH0	Cell division protein FtsA	ftsA
29.6692	29.4879	29.588	29.3282	29.3556	29.4712	+	0.0451135	-0.196681	-2.87779	P0ABN5	P0ABN5	Anaerobic C4-dicarboxylate transporter DcuA	dcuA
33.1136	33.1174	33.0772	32.8916	32.868	32.9796	+	0.00639219	-0.189618	-5.22805	P07118	P07118	Valine--tRNA ligase	valS
29.3053	29.4332	29.3473	29.0708	29.2452	29.2137	+	0.0474817	-0.185362	-2.82716	P0ACY1	P0ACY1	Putative NAD(P)H nitroreductase YdjA	ydjA
28.811	28.866	28.871	28.9484	28.958	28.91	+	0.0208185	0.0894597	3.70093	P39401	P39401	Phosphoglycerol transferase I	mdoB
30.6533	30.5514	30.6604	30.7804	30.7767	30.7135	+	0.030839	0.135187	3.26828	P0A796	P0A796	ATP-dependent 6-phosphofructokinase isozyme 1	pfkA
31.7163	31.7635	31.839	31.8714	31.9292	31.9575	+	0.028786	0.146446	3.34186	P27298	P27298	Oligopeptidase A	prlC
31.4408	31.428	31.5203	31.6297	31.6371	31.693	+	0.00562182	0.190192	5.41871	P37744	P37744	Glucose-1-phosphate thymidylyltransferase 1	rmlA1
29.791	29.795	29.859	29.9043	30.1204	30.0715	+	0.0347228	0.217067	3.14373	P77488	P77488	1-deoxy-D-xylulose-5-phosphate synthase	dxs
30.2858	30.3005	30.2106	30.4344	30.5466	30.476	+	0.00690116	0.220024	5.11686	P37751	P37751	Putative glycosyltransferase WbbK	wbbK
29.3879	29.3505	29.403	29.5811	29.4865	29.7373	+	0.0416241	0.22117	2.95831	P0AF28	P0AF28	Nitrate/nitrite response regulator protein NarL	narL
33.4612	33.395	33.3875	33.5853	33.6722	33.6726	+	0.00358278	0.228789	6.13275	P04079	P04079	GMP synthase [glutamine-hydrolyzing]	guaA
31.4027	31.1951	31.2863	31.6338	31.4632	31.4908	+	0.042768	0.234584	2.93107	P36938	P36938	Phosphoglucomutase	pgm
28.8508	28.7873	28.8391	28.9996	29.123	29.0722	+	0.00422636	0.239214	5.86243	P75818	P75818	Uncharacterized lipoprotein YbjP	ybjP
34.4282	34.2911	34.3889	34.5883	34.5372	34.7208	+	0.0226292	0.246057	3.60639	P00350	P00350	6-phosphogluconate dehydrogenase, decarboxylating	gnd
30.4779	30.4673	30.3829	30.807	30.6295	30.6818	+	0.0122216	0.263393	4.34326	P23865	P23865	Tail-specific protease	prc
29.3538	29.3104	29.3505	29.5068	29.6093	29.6892	+	0.00847901	0.263511	4.82712	P0AF20	P0AF20	N-acetylglucosamine repressor	nagC
26.8315	NaN	26.7158	27.0902	26.9413	27.1154	+	0.0442005	0.275335	3.34568	P10441	P10441	Lipid-A-disaccharide synthase	lpxB
28.0506	27.856	28.0559	28.131	28.3395	28.3204	+	0.0419252	0.276132	2.95106	P76316	P76316	D-cysteine desulfhydrase	dcyD
25.2323	NaN	25.2536	25.5943	25.5088	25.4944	+	0.0058445	0.2895	7.05886	P76217	P76217	N-succinylglutamate 5-semialdehyde dehydrogenase	astD
29.9743	30.0234	30.184	30.474	30.2811	30.2957	+	0.0308345	0.289691	3.26844	P45464	P45464	Penicillin-binding protein activator LpoA	lpoA
32.3734	32.1009	32.3556	32.5478	32.4976	32.6538	+	0.0433649	0.289756	2.9172	P0A9C0	P0A9C0	Anaerobic glycerol-3-phosphate dehydrogenase subunit A	glpA
30.7889	30.7723	30.7983	31.0295	30.9691	31.2837	+	0.0334771	0.307649	3.18181	P00934	P00934	Threonine synthase	thrC
29.9279	29.7997	29.8807	30.1166	30.3726	30.0772	+	0.0329849	0.319384	3.19732	P37051	P37051	Formyltetrahydrofolate deformylase	purU
26.238	NaN	26.2257	26.5577	26.5145	26.5855	+	0.00129174	0.320719	11.8511	P23305	P23305	Uncharacterized protein YigA	yigA
30.8304	30.5495	30.8519	31.059	31.0704	31.079	+	0.0289566	0.325516	3.33551	P0A9K3	P0A9K3	PhoH-like protein	ybeZ
32.532	32.4097	32.5993	32.7202	32.9353	32.8706	+	0.0177516	0.328382	3.88594	P21599	P21599	Pyruvate kinase II	pykA
31.6973	31.7224	31.6912	31.8445	32.2413	32.019	+	0.0452441	0.331304	2.87492	P0AG90	P0AG90	Protein translocase subunit SecD	secD
30.1041	29.9279	29.9974	30.4266	30.2818	30.3168	+	0.00785839	0.331948	4.93257	P37745	P37745	dTDP-4-dehydrorhamnose 3,5-epimerase	rfbC
26.8757	NaN	27.1088	27.2379	27.3761	27.3604	+	0.0489146	0.33255	3.21111	P0AC78	P0AC78	Undecaprenyl-phosphate alpha-N-acetylglucosaminyl 1-phosphate transferase	wecA
29.2722	29.1224	29.2633	29.5105	29.6468	29.4988	+	0.00805247	0.332734	4.89853	P33643	P33643	Ribosomal large subunit pseudouridine synthase D	rluD
34.8438	34.5766	34.8289	34.998	35.1993	35.0609	+	0.0329286	0.336302	3.19911	P61889	P61889	Malate dehydrogenase	mdh
27.6826	27.7984	27.6756	28.0809	28.0192	28.0655	+	0.00156134	0.336335	7.65971	P45799	P45799	ADP compounds hydrolase NudE	nudE
27.1428	NaN	27.1927	27.4297	27.5727	27.5137	+	0.00946639	0.337616	5.95608	P31473	P31473	ATPase RavA	ravA
31.5532	31.3911	31.474	31.855	31.7029	31.8817	+	0.00945805	0.340422	4.67853	P60716	P60716	Lipoyl synthase	lipA
27.5343	NaN	27.4209	27.9283	27.7007	27.8376	+	0.0363455	0.344579	3.61616	P76149	P76149	Succinate semialdehyde dehydrogenase [NAD(P)+] Sad	sad
33.9525	33.7902	33.8581	34.0681	34.3057	34.2639	+	0.0165245	0.345627	3.97103	P0AC41	P0AC41	Succinate dehydrogenase flavoprotein subunit	sdhA
31.4562	31.1272	31.3426	31.6158	31.5869	31.77	+	0.0356477	0.348942	3.11648	P76177	P76177	Protein YdgH	ydgH
30.6725	30.5416	30.6248	30.9962	31.0489	30.8498	+	0.00763309	0.352022	4.97339	P52697	P52697	6-phosphogluconolactonase	pgl
32.1335	31.9433	32.1578	32.459	32.3912	32.4542	+	0.00746411	0.356574	5.00498	P09169	P09169	Protease 7	ompT
30.3019	30.1499	30.4429	30.6373	30.7092	30.6432	+	0.0141213	0.365004	4.16209	P0ABC3	P0ABC3	Modulator of FtsH protease HflC	hflC
34.7774	34.6843	34.8173	35.0856	35.1253	35.1771	+	0.00146671	0.369686	7.78712	P0A836	P0A836	Succinyl-CoA ligase [ADP-forming] subunit beta	sucC
31.9016	31.8301	31.9843	32.2615	32.3317	32.2532	+	0.00179735	0.376798	7.37963	P0A964	P0A964	Chemotaxis protein CheW	cheW
25.8956	NaN	25.8441	26.1992	26.2937	26.2617	+	0.00255963	0.38165	9.38884	P37649	P37649	Protein YhjK	yhjK
27.6532	NaN	27.6639	28.1633	28.0221	27.9397	+	0.0199999	0.383152	4.54071	P64624	P64624	Uncharacterized protein YheO	yheO
32.8301	32.7057	32.8028	33.0932	33.1956	33.2	+	0.001728	0.383392	7.45699	P07363	P07363	Chemotaxis protein CheA	cheA
25.434	NaN	25.3113	25.6855	25.7328	25.8737	+	0.0199694	0.391306	4.54329	P0A6C8	P0A6C8	Acetylglutamate kinase	argB
26.7066	NaN	26.9387	27.1669	27.2427	27.2431	+	0.0235476	0.394941	4.27189	P0AFH2	P0AFH2	Oligopeptide transport system permease protein OppB	oppB
30.8224	31.0385	30.8402	31.1951	31.2221	31.4731	+	0.0242895	0.396423	3.5273	P23836	P23836	Transcriptional regulatory protein PhoP	phoP
30.6974	30.5105	30.5988	31.0168	31.0712	30.9114	+	0.00513019	0.397555	5.55794	P0AGJ5	P0AGJ5	Uncharacterized tRNA/rRNA methyltransferase YfiF	yfiF
32.5871	32.4849	32.4945	32.9099	32.9159	32.9469	+	0.000310586	0.402073	11.6475	P04825	P04825	Aminopeptidase N	pepN
27.3255	NaN	27.2803	27.6889	27.5838	27.8474	+	0.027566	0.403809	4.02439	P25552	P25552	Guanosine-5-triphosphate,3-diphosphate pyrophosphatase	gppA
30.2162	30.0338	30.1615	30.3554	30.548	30.72	+	0.0269444	0.404017	3.41334	P0AFK9	P0AFK9	Spermidine/putrescine-binding periplasmic protein	potD
27.8379	27.679	27.6888	28.1432	28.1824	28.1029	+	0.001933	0.407628	7.23847	Q46893	Q46893	2-C-methyl-D-erythritol 4-phosphate cytidylyltransferase	ispD
29.4046	29.2956	29.4928	29.9354	29.7675	29.7277	+	0.00847491	0.412531	4.82778	P0AE88	P0AE88	Transcriptional regulatory protein CpxR	cpxR
30.6836	30.7462	30.8271	31.1892	31.0927	31.2143	+	0.00176064	0.413078	7.42011	P00561	P00561	Bifunctional aspartokinase/homoserine dehydrogenase 1;Aspartokinase;Homoserine dehydrogenase	thrA
24.7787	NaN	24.9715	25.2236	25.3636	25.2875	+	0.0183533	0.416477	4.68746	P32053	P32053	Prophage CP4-57 integrase	intA
33.2023	33.1559	33.342	33.7125	33.5163	33.7217	+	0.00880385	0.416743	4.7756	P07017	P07017	Methyl-accepting chemotaxis protein II	tar
34.3748	34.2846	34.4809	34.8549	34.5559	34.9798	+	0.039133	0.416772	3.02079	P0ACF8	P0ACF8	DNA-binding protein H-NS	hns
29.6407	29.9471	29.6881	30.2399	30.2967	30.0029	+	0.0324359	0.421186	3.21495	P31142	P31142	3-mercaptopyruvate sulfurtransferase	sseA
31.1034	30.9998	31.0227	31.5427	31.36	31.4897	+	0.00253756	0.422113	6.73129	P31554	P31554	LPS-assembly protein LptD	lptD
28.0571	NaN	28.0321	28.5849	28.3467	28.477	+	0.0176578	0.424952	4.75468	P31808	P31808	Uncharacterized oxidoreductase YciK	yciK
29.1746	29.4284	29.0621	29.6823	29.5775	29.698	+	0.019844	0.430916	3.75597	P39286	P39286	Putative ribosome biogenesis GTPase RsgA	rsgA
27.1976	27.1217	27.5222	27.7924	27.5263	27.8195	+	0.0488482	0.432224	2.79926	P07364	P07364	Chemotaxis protein methyltransferase	cheR
29.4307	29.0647	29.0614	29.526	29.7045	29.6335	+	0.0306805	0.43568	3.27376	P75915	P75915	Chaperone protein YcdY	ycdY
33.1096	33.0303	33.1151	33.4677	33.5175	33.5987	+	0.000705495	0.442936	9.4285	P00956	P00956	Isoleucine--tRNA ligase	ileS
29.2714	29.2514	29.0893	29.6165	29.4858	29.8409	+	0.0201394	0.443689	3.73895	P64540	P64540	Uncharacterized protein YfcL	yfcL
31.0779	31.0324	31.0901	31.5373	31.4258	31.5752	+	0.000755236	0.445948	9.26328	P0AAG8	P0AAG8	Galactose/methyl galactoside import ATP-binding protein MglA	mglA
30.4621	30.3886	30.4665	30.8783	30.8316	30.9471	+	0.000442071	0.446629	10.6384	P76403	P76403	Uncharacterized protease YegQ	yegQ
27.34	NaN	27.3216	27.7889	27.6222	27.9234	+	0.0285523	0.44737	3.97069	P75767	P75767	Putative gluconeogenesis factor	ybhK
26.129	NaN	26.1433	26.7081	26.6263	26.4171	+	0.0280558	0.447667	3.99742	P46852	P46852	Quercetin 2,3-dioxygenase	yhhW
27.9155	27.6869	27.9176	28.2379	28.1725	28.4551	+	0.0173927	0.448509	3.91008	P77791	P77791	Maltose O-acetyltransferase	maa
33.7939	33.5656	33.7009	33.9402	34.3292	34.1668	+	0.024789	0.458621	3.50477	P0AFG6	P0AFG6	Dihydrolipoyllysine-residue succinyltransferase component of 2-oxoglutarate dehydrogenase complex	sucB
29.6909	29.4943	29.6349	29.7866	30.1219	30.2906	+	0.0447189	0.459627	2.88652	P0AFU8	P0AFU8	Riboflavin synthase	ribC
29.7527	29.4928	29.7533	29.8931	30.312	30.1746	+	0.0378975	0.460309	3.05352	P0A8R0	P0A8R0	Regulator of ribonuclease activity A	rraA
31.5673	31.4342	31.4739	31.9765	31.8245	32.0569	+	0.00424857	0.460859	5.85401	P0AEM9	P0AEM9	Cystine-binding periplasmic protein	fliY
27.1919	27.3524	27.3689	27.9628	27.5456	27.7945	+	0.0256867	0.46327	3.46559	P00547	P00547	Homoserine kinase	thrB
26.4783	NaN	26.5374	27.1454	26.8452	26.9312	+	0.0285098	0.46611	3.97295	P07762	P07762	1,4-alpha-glucan branching enzyme GlgB	glgB
30.6193	30.6264	30.6451	30.8214	31.1383	31.3349	+	0.0354	0.467894	3.1237	P37329	P37329	Molybdate-binding periplasmic protein	modA
27.9916	27.8881	27.9237	28.4739	28.4541	28.3281	+	0.000906267	0.484197	8.83425	P0AFZ1	P0AFZ1	Protein SseB	sseB
32.2713	32.1166	32.2871	32.5034	32.8458	32.7792	+	0.0148205	0.484475	4.10268	P60785	P60785	Elongation factor 4	lepA
32.4004	32.148	32.3738	32.8046	32.7232	32.8503	+	0.00533816	0.485249	5.49713	P0AAI3	P0AAI3	ATP-dependent zinc metalloprotease FtsH	ftsH
29.4529	29.0355	29.3022	29.7362	29.7864	29.7345	+	0.0165795	0.488822	3.96705	P0AG14	P0AG14	Probable protease SohB	sohB
30.2992	30.0022	30.0822	30.5353	30.6888	30.6264	+	0.00790342	0.488936	4.92458	P0ABU0	P0ABU0	1,4-dihydroxy-2-naphthoyl-CoA synthase	menB
28.4335	28.5619	28.6462	29.06	29.1837	28.8697	+	0.0112627	0.490578	4.44816	P77293	P77293	Bactoprenol glucosyl transferase homolog from prophage CPS-53	yfdH
32.9243	32.6635	32.7765	33.0549	33.4325	33.3519	+	0.0232193	0.49168	3.57751	P0A9A6	P0A9A6	Cell division protein FtsZ	ftsZ
28.7915	NaN	28.8162	29.3887	29.0943	29.4054	+	0.0327992	0.492266	3.76404	P76578	P76578	Uncharacterized lipoprotein YfhM	yfhM
29.8904	29.7529	30.0154	30.344	30.4902	30.3014	+	0.00658566	0.492285	5.18455	P23827	P23827	Ecotin	eco
29.2889	29.7077	29.4154	29.897	29.946	30.0458	+	0.0200686	0.492294	3.74301	P62617	P62617	2-C-methyl-D-erythritol 2,4-cyclodiphosphate synthase	ispF
27.6211	27.7153	27.9662	28.3264	28.1819	28.283	+	0.0112499	0.49623	4.44964	P37626	P37626	Uncharacterized protein YhiI	yhiI
32.8754	32.4488	32.9795	33.2283	33.3042	33.2714	+	0.0379366	0.500069	3.05247	P0AA25	P0AA25	Thioredoxin-1	trxA
30.4967	30.379	30.2471	30.904	30.8521	30.8838	+	0.00235638	0.505767	6.86617	P15254	P15254	Phosphoribosylformylglycinamidine synthase	purL
35.0593	34.9397	34.9434	35.3761	35.593	35.4975	+	0.00236175	0.508025	6.86199	P36683	P36683	Aconitate hydratase B	acnB
28.8333	28.5026	28.8839	29.0494	29.3455	29.3549	+	0.0308503	0.509994	3.2679	P24255	P24255	RNA polymerase sigma-54 factor	rpoN
34.085	33.8651	34.0349	34.5431	34.5836	34.3884	+	0.00463449	0.510076	5.71593	P0AFG3	P0AFG3	2-oxoglutarate dehydrogenase E1 component	sucA
28.4485	NaN	28.1208	28.8331	28.7785	28.7947	+	0.0249999	0.51748	4.17654	P32684	P32684	Ribosomal large subunit pseudouridine synthase F	rluF
29.107	28.8927	29.022	29.2943	29.4569	29.8278	+	0.0377079	0.519091	3.05866	P0AC44	P0AC44	Succinate dehydrogenase hydrophobic membrane anchor subunit	sdhD
27.9514	27.5015	27.8758	28.3033	28.1533	28.4346	+	0.0318885	0.520836	3.23288	P0AF67	P0AF67	tRNA threonylcarbamoyladenosine biosynthesis protein TsaE	tsaE
28.0125	NaN	28.061	28.6028	28.5192	28.553	+	0.000722306	0.521605	14.4243	P0AEA8	P0AEA8	Siroheme synthase;Uroporphyrinogen-III C-methyltransferase;Precorrin-2 dehydrogenase;Sirohydrochlorin ferrochelatase	cysG
27.1726	NaN	27.0451	27.6346	27.6411	27.6157	+	0.0017195	0.521661	10.754	P0AFT5	P0AFT5	Transcriptional regulatory protein YehT	yehT
31.3171	31.2003	31.2413	31.7521	31.7564	31.8182	+	0.000204285	0.522682	12.9634	P0AGJ9	P0AGJ9	Tyrosine--tRNA ligase	tyrS
31.0521	30.7736	31.0469	31.5023	31.513	31.4267	+	0.00548726	0.523122	5.45529	P68767	P68767	Cytosol aminopeptidase	pepA
27.3724	27.1271	27.417	27.8703	27.7638	27.8562	+	0.00547587	0.524589	5.45844	P0A8R7	P0A8R7	UPF0283 membrane protein YcjF	ycjF
24.932	NaN	25.0312	25.5097	25.4938	25.5318	+	0.000902815	0.530152	13.3783	P31069	P31069	Voltage-gated potassium channel Kch	kch
27.4373	NaN	27.4231	28.0171	27.7993	28.0704	+	0.0156988	0.532032	4.96416	P00888	P00888	Phospho-2-dehydro-3-deoxyheptonate aldolase, Tyr-sensitive	aroF
27.9937	NaN	28.0463	28.5377	28.3997	28.7286	+	0.0232245	0.535296	4.29414	P07330	P07330	Chemotaxis response regulator protein-glutamate methylesterase	cheB
29.4249	29.3671	29.279	29.5966	30.1623	29.9183	+	0.0340555	0.535389	3.16393	P62768	P62768	UPF0325 protein YaeH	yaeH
28.534	28.1018	28.2495	28.8992	28.8025	28.7903	+	0.0151519	0.535563	4.07569	P0AAR3	P0AAR3	Cys-tRNA(Pro)/Cys-tRNA(Cys) deacylase YbaK	ybaK
29.4565	29.1683	29.3361	29.7948	29.846	29.9285	+	0.00435236	0.536172	5.81541	P76506	P76506	Probable phospholipid-binding lipoprotein MlaA	mlaA
26.9232	NaN	26.7187	27.4446	27.2663	27.3622	+	0.0130646	0.536757	5.30667	Q46925	Q46925	Cysteine desulfurase CsdA	csdA
33.0464	32.9705	32.9543	33.4523	33.5011	33.6492	+	0.00116106	0.543807	8.28041	P0A763	P0A763	Nucleoside diphosphate kinase	ndk
29.3893	29.2827	29.5565	29.7422	29.9806	30.1381	+	0.0177333	0.54411	3.88716	P0AAT6	P0AAT6	Ribosomal silencing factor RsfS	rsfS
27.3576	27.2757	27.4244	27.9442	28.0322	27.7152	+	0.00630808	0.544647	5.24747	P76027	P76027	Oligopeptide transport ATP-binding protein OppD	oppD
29.6657	29.4781	29.4962	29.868	30.2515	30.157	+	0.0137003	0.545486	4.19959	P0AC92	P0AC92	Protein GnsA	gnsA
33.1088	32.995	33.2352	33.5616	33.7204	33.6962	+	0.00303188	0.546403	6.41651	P0A6A3	P0A6A3	Acetate kinase	ackA
28.8881	28.5643	29.1971	29.5084	29.389	29.3913	+	0.0430943	0.546405	2.92346	P0AAS7	P0AAS7	Uncharacterized protein YbcJ	ybcJ
30.3968	30.3353	30.3477	30.7416	31.0341	30.9494	+	0.00350665	0.54837	6.16865	P33920	P33920	Nucleoid-associated protein YejK	yejK
27.1515	27.3614	27.0823	27.5731	27.7667	27.9156	+	0.0130411	0.553415	4.2612	P64467	P64467	OriC-binding nucleoid-associated protein	cnu
28.2363	27.9143	28.3669	28.8561	28.7083	28.6231	+	0.0209634	0.556678	3.69301	P0A873	P0A873	tRNA (guanine-N(1)-)-methyltransferase	trmD
28.8977	28.9772	29.2449	29.3307	29.6882	29.7775	+	0.0315296	0.55884	3.24483	P64554	P64554	7-carboxy-7-deazaguanine synthase	queE
31.9672	31.8001	31.9369	32.4304	32.5443	32.4116	+	0.001056	0.560704	8.48857	P0AEQ3	P0AEQ3	Glutamine-binding periplasmic protein	glnH
28.4964	NaN	28.7199	29.2494	29.1523	29.1074	+	0.0109551	0.561543	5.65364	P0A9D4	P0A9D4	Serine acetyltransferase	cysE
25.9281	NaN	26.0552	26.4991	26.5732	26.5906	+	0.00251997	0.562668	9.43916	P76422	P76422	Hydroxymethylpyrimidine/phosphomethylpyrimidine kinase	thiD
26.2143	NaN	26.1893	26.5561	26.9714	26.7744	+	0.0355987	0.565493	3.64572	Q06065	Q06065	Acetoacetate metabolism regulatory protein AtoC	atoC
28.7719	28.6529	28.7012	29.5058	28.9117	29.4084	+	0.0388832	0.566611	3.02731	P61320	P61320	Outer-membrane lipoprotein LolB	lolB
28.0585	NaN	27.9438	28.6256	28.4107	28.6698	+	0.0147549	0.567565	5.07765	P76575	P76575	Uncharacterized protein YfgJ	yfgJ
27.0783	NaN	26.7061	27.5034	27.5141	27.3714	+	0.0323377	0.570809	3.78479	P09549	P09549	Cell division protein DedD	dedD
26.3228	NaN	26.2777	26.7656	27.1165	26.7352	+	0.0367163	0.572202	3.60177	P0ACR4	P0ACR4	Uncharacterized HTH-type transcriptional regulator YeiE	yeiE
30.1657	29.9653	30.1681	30.6399	30.4161	30.9684	+	0.0297284	0.575111	3.30734	P31663	P31663	Pantothenate synthetase	panC
28.9761	29.0993	28.6932	29.3132	29.424	29.7578	+	0.0328574	0.575454	3.20138	P04036	P04036	4-hydroxy-tetrahydrodipicolinate reductase	dapB
29.2778	29.2937	29.2544	29.8451	29.6972	30.0136	+	0.00331935	0.576636	6.2612	P0ADR8	P0ADR8	LOG family protein YgdH	ygdH
28.89	28.992	28.8744	29.4692	29.738	29.2805	+	0.0138163	0.577125	4.18912	P07639	P07639	3-dehydroquinate synthase	aroB
27.8829	27.3981	27.7365	28.243	28.3388	28.1682	+	0.0190302	0.577504	3.80448	P0A6U8	P0A6U8	Glycogen synthase	glgA
27.5698	27.7339	27.5636	28.2971	28.2511	28.0795	+	0.00247213	0.586799	6.77859	P0AD05	P0AD05	Uncharacterized protein YecA	yecA
31.2881	31.2342	31.5053	31.7973	32.0171	31.975	+	0.00532433	0.587274	5.50109	P27248	P27248	Aminomethyltransferase	gcvT
29.0594	29.1555	29.2056	29.5789	29.7919	29.8253	+	0.00257472	0.591893	6.70509	P27303	P27303	Multidrug export protein EmrA	emrA
29.1953	NaN	29.1658	29.922	29.6022	29.8007	+	0.0160985	0.594394	4.91875	P25894	P25894	Metalloprotease LoiP	loiP
32.7244	32.6016	32.6264	33.2057	33.2602	33.2731	+	0.000154907	0.595516	13.9096	P07014	P07014	Succinate dehydrogenase iron-sulfur subunit	sdhB
27.0719	NaN	26.9455	27.5628	27.6433	27.6079	+	0.0017647	0.595971	10.6595	P67660	P67660	Uncharacterized HTH-type transcriptional regulator YhaJ	yhaJ
28.1208	NaN	28.2435	28.6294	28.8106	28.9054	+	0.0134214	0.599637	5.25522	P32131	P32131	Oxygen-independent coproporphyrinogen-III oxidase	hemN
28.8108	28.6447	28.8588	29.3594	29.4001	29.3649	+	0.000798997	0.603395	9.12871	P25519	P25519	GTPase HflX	hflX
28.991	28.9779	29.3208	29.5414	30.0427	29.5195	+	0.0416354	0.604635	2.95804	P0A9L8	P0A9L8	Pyrroline-5-carboxylate reductase	proC
29.8276	29.7851	29.7117	30.2735	30.2255	30.6443	+	0.0113401	0.606292	4.4393	Q46856	Q46856	Alcohol dehydrogenase YqhD	yqhD
30.8725	30.6597	30.8893	31.2551	31.7125	31.2989	+	0.0197051	0.615023	3.76408	P0AAD6	P0AAD6	Serine transporter	sdaC
24.8737	NaN	24.6131	25.4612	25.2856	25.3294	+	0.0139195	0.615355	5.1863	P08394	P08394	RecBCD enzyme subunit RecB	recB
29.0599	29.1331	29.2952	29.7681	29.7699	29.7966	+	0.00092915	0.615483	8.77701	P0ABU9	P0ABU9	Protein TolQ	tolQ
29.8847	29.9106	30.1541	30.5142	30.8486	30.4439	+	0.015015	0.619092	4.08675	P69054	P69054	Succinate dehydrogenase cytochrome b556 subunit	sdhC
27.0389	NaN	27.1311	27.7643	27.5167	27.8348	+	0.0172023	0.620244	4.80059	P0AAZ4	P0AAZ4	Replication-associated recombination protein A	rarA
27.5203	NaN	27.3643	27.8374	28.2028	28.1758	+	0.0304358	0.629709	3.87448	P0A840	P0A840	5/3-nucleotidase SurE	surE
25.9546	NaN	26.0771	26.4611	26.8381	26.6491	+	0.0233021	0.633598	4.28875	P52097	P52097	tRNA(Ile)-lysidine synthase	tilS
27.8531	28.3525	28.1679	29.0161	28.7758	28.4849	+	0.0400978	0.634438	2.99605	P64534	P64534	Nickel/cobalt homeostasis protein RcnB	rcnB
28.2787	28.1778	28.4655	29.0569	28.9198	28.8555	+	0.00349219	0.636741	6.17557	P09053	P09053	Valine--pyruvate aminotransferase	avtA
31.4987	31.324	31.3678	31.6974	32.1482	32.2675	+	0.0241544	0.640871	3.5335	P0AED0	P0AED0	Universal stress protein A	uspA
32.6997	32.5444	32.6507	33.1886	33.302	33.3291	+	0.000519104	0.641656	10.2071	P15288	P15288	Cytosol non-specific dipeptidase	pepD
28.5719	28.6329	28.3683	29.2718	29.1485	29.1004	+	0.00238828	0.649199	6.84151	P0A9D2	P0A9D2	Glutathione S-transferase GstA	gstA
25.7058	NaN	25.4161	26.2524	26.0889	26.2959	+	0.0170237	0.651448	4.81904	P52102	P52102	Uncharacterized ferredoxin-like protein YfhL	yfhL
26.9428	NaN	26.9344	27.6274	27.7482	27.403	+	0.0153086	0.654274	5.00997	P0A744	P0A744	Peptide methionine sulfoxide reductase MsrA	msrA
33.4793	33.3134	33.4496	34.259	34.0053	33.9445	+	0.0038538	0.655477	6.01217	P0A912	P0A912	Peptidoglycan-associated lipoprotein	pal
27.2329	26.945	27.1831	27.9127	27.7013	27.7174	+	0.004197	0.656837	5.87363	P06610	P06610	Vitamin B12 transport periplasmic protein BtuE	btuE
29.0611	28.6853	29.0921	29.6042	29.7879	29.4194	+	0.0175055	0.657667	3.90242	P0AEZ9	P0AEZ9	Molybdenum cofactor biosynthesis protein B	moaB
30.7521	30.667	30.9298	31.3666	31.4471	31.5127	+	0.00171351	0.659167	7.47364	P0A855	P0A855	Protein TolB	tolB
28.1151	NaN	28.0987	28.7975	28.7459	28.7568	+	7.28286e-05	0.659871	31.1305	P0ADA3	P0ADA3	Murein hydrolase activator NlpD	nlpD
26.8508	NaN	26.8886	27.4956	27.6962	27.4027	+	0.00984899	0.6618	5.87267	P27278	P27278	Trifunctional NAD biosynthesis/regulator protein NadR;Transcriptional regulator NadR;Nicotinamide mononucleotide adenylyltransferase;Ribosylnicotinamide kinase	nadR
32.1223	32.1594	32.1667	32.8201	32.8973	32.7172	+	0.000252974	0.662108	12.2751	P37095	P37095	Peptidase B	pepB
31.3098	31.1875	31.474	32.0998	31.944	31.9272	+	0.00258762	0.666608	6.6961	P0A9Q5	P0A9Q5	Acetyl-coenzyme A carboxylase carboxyl transferase subunit beta	accD
28.5985	28.7364	28.5731	29.2787	29.2123	29.4336	+	0.00125718	0.672205	8.10943	P0AAH0	P0AAH0	Phosphate import ATP-binding protein PstB	pstB
27.305	NaN	27.4379	28.1361	27.8354	28.1622	+	0.0185457	0.673076	4.66944	P27249	P27249	Bifunctional uridylyltransferase/uridylyl-removing enzyme;[Protein-PII] uridylyltransferase;[Protein-PII]-UMP uridylyl-removing enzyme	glnD
26.5403	NaN	26.5246	27.4339	26.9898	27.2003	+	0.0266393	0.675531	4.07715	P45800	P45800	Putative membrane protein IgaA homolog	yrfF
27.5638	NaN	27.6256	28.4335	28.3125	28.0671	+	0.0172529	0.676378	4.79542	P64429	P64429	Uncharacterized protein YpfJ	ypfJ
28.4058	28.1971	28.2534	29.1873	28.5162	29.1832	+	0.043134	0.676806	2.92254	P0ADC1	P0ADC1	LPS-assembly lipoprotein LptE	lptE
27.4768	27.5691	27.3269	28.032	28.1984	28.1912	+	0.00155446	0.68293	7.66865	P77171	P77171	Uncharacterized HTH-type transcriptional regulator YdcI	ydcI
28.5898	28.4939	28.684	29.0609	29.3901	29.3674	+	0.00462509	0.683539	5.71913	P75849	P75849	Uncharacterized protein YcbL	ycbL
29.9053	29.3042	29.7797	30.4918	30.1964	30.3526	+	0.0276288	0.68386	3.38612	P39831	P39831	NADP-dependent 3-hydroxy acid dehydrogenase YdfG	ydfG
30.4712	30.2847	30.2589	30.9607	31.0147	31.0927	+	0.000888629	0.684437	8.8796	P0AC02	P0AC02	Outer membrane protein assembly factor BamD	bamD
26.4507	NaN	26.4598	26.8375	27.3596	27.2337	+	0.0428032	0.688358	3.3891	P76389	P76389	UPF0053 protein YegH	yegH
32.9358	32.7097	32.9758	33.5763	33.6208	33.4992	+	0.00155238	0.691654	7.67136	P08839	P08839	Phosphoenolpyruvate-protein phosphotransferase	ptsI
29.9739	29.974	29.8711	30.5269	30.7832	30.5876	+	0.0012092	0.692888	8.19268	P39199	P39199	50S ribosomal protein L3 glutamine methyltransferase	prmB
27.1841	NaN	27.0137	27.8023	27.7923	27.7809	+	0.00168638	0.692935	10.8254	P39830	P39830	Inner membrane protein YbaL	ybaL
27.3088	NaN	27.3379	28.0554	28.0352	27.9583	+	0.000410734	0.692964	17.4421	P24554	P24554	DNA repair protein RadA	radA
29.0669	29.0898	29.1332	29.7876	29.8576	29.7394	+	5.97065e-05	0.698256	17.7108	P75823	P75823	Low specificity L-threonine aldolase	ltaE
29.1776	28.572	29.3997	29.7333	29.767	29.75	+	0.0473833	0.700308	2.8292	P21177	P21177	Fatty acid oxidation complex subunit alpha;Enoyl-CoA hydratase/Delta(3)-cis-Delta(2)-trans-enoyl-CoA isomerase/3-hydroxybutyryl-CoA epimerase;3-hydroxyacyl-CoA dehydrogenase	fadB
30.1461	30.0989	30.1544	30.8489	30.9738	30.6781	+	0.00131643	0.700481	8.0119	P08192	P08192	Bifunctional protein FolC;Folylpolyglutamate synthase;Dihydrofolate synthase	folC
25.8765	NaN	25.7393	26.3632	26.3848	26.7979	+	0.0335585	0.707366	3.73071	P0A6X1	P0A6X1	Glutamyl-tRNA reductase	hemA
27.3953	NaN	27.4042	28.282	27.8316	28.2127	+	0.029495	0.708965	3.92155	P0AGG4	P0AGG4	Thioredoxin-2	trxC
28.6385	NaN	28.8069	29.4711	29.3136	29.518	+	0.00596756	0.711508	7.00766	P77748	P77748	Uncharacterized protein YdiJ	ydiJ
31.236	31.097	31.3005	31.8996	31.7827	32.0919	+	0.00274719	0.713516	6.5893	P77774	P77774	Outer membrane protein assembly factor BamB	bamB
28.8719	28.7179	28.9523	29.4279	29.6251	29.647	+	0.00182795	0.719308	7.34666	P30177	P30177	Uncharacterized protein YbiB	ybiB
27.7902	27.1586	27.6597	28.3843	28.0781	28.3079	+	0.0278541	0.720634	3.37733	P0AFJ1	P0AFJ1	Protein PhnA	phnA
29.9877	29.915	29.8424	30.4862	30.7086	30.7136	+	0.00110259	0.721076	8.39322	P0AC19	P0AC19	D-erythro-7,8-dihydroneopterin triphosphate epimerase	folX
27.5378	NaN	27.5625	28.1848	28.1228	28.5073	+	0.0184294	0.721488	4.68031	P05793	P05793	Ketol-acid reductoisomerase	ilvC
26.7461	NaN	26.6221	27.4234	27.6276	27.1665	+	0.0271438	0.721716	4.04814	P0A8V0	P0A8V0	Ribonuclease BN	rbn
25.5884	NaN	25.2775	26.1944	26.3333	25.94	+	0.0312311	0.722952	3.83612	P76418	P76418	Uncharacterized protein YegU	yegU
29.7651	29.7378	29.8095	30.3339	30.5935	30.5576	+	0.000988406	0.72422	8.63656	P69811	P69811	Multiphosphoryl transfer protein;Phosphocarrier protein HPr;Fructose-specific phosphotransferase enzyme IIA component	fruB
25.4535	NaN	25.4415	26.1289	26.2642	26.128	+	0.00113166	0.726147	12.3943	P37757	P37757	Uncharacterized isomerase YddE	yddE
26.9141	NaN	27.1611	27.7253	27.674	27.8945	+	0.0103394	0.727029	5.77178	P23930	P23930	Apolipoprotein N-acyltransferase	lnt
29.9157	29.8979	30.1556	30.5623	30.9406	30.6538	+	0.00664882	0.729141	5.17069	P0A6V8	P0A6V8	Glucokinase	glk
28.9393	28.6076	28.8267	29.5108	29.5133	29.5411	+	0.00172244	0.73052	7.46336	P29217	P29217	UPF0502 protein YceH	yceH
26.0744	NaN	25.7079	26.5703	26.4513	26.8541	+	0.0377554	0.73408	3.56241	P46125	P46125	Inner membrane protein YedI	yedI
28.837	29.0142	28.9412	29.6499	29.7336	29.6126	+	0.000302431	0.734578	11.7271	P40120	P40120	Glucans biosynthesis protein D	mdoD
28.4678	NaN	28.6796	29.1839	29.3534	29.3938	+	0.00762076	0.73663	6.43136	P75863	P75863	Uncharacterized protein YcbX	ycbX
30.1733	30.5218	30.1919	30.9521	31.0651	31.0807	+	0.00358767	0.736971	6.13047	P0A7B5	P0A7B5	Glutamate 5-kinase	proB
24.6202	NaN	24.7771	25.497	25.416	25.3996	+	0.0018318	0.738907	10.5249	P39298	P39298	Esterase YjfP	yjfP
29.8783	29.5901	29.5278	30.3295	30.5554	30.3385	+	0.00475557	0.742352	5.67549	P08506	P08506	D-alanyl-D-alanine carboxypeptidase DacC	dacC
30.5315	30.5852	30.6432	31.3781	31.408	31.2089	+	0.000438166	0.745007	10.6627	P22333	P22333	Adenosine deaminase	add
28.3325	NaN	28.3757	29.1011	29.1493	29.065	+	0.000229348	0.751037	21.2082	P08395	P08395	Protease 4	sppA
27.8817	27.5851	28.1693	28.8882	28.4039	28.6052	+	0.0264291	0.753799	3.43439	P0ACN4	P0ACN4	HTH-type transcriptional repressor AllR	allR
26.7745	NaN	26.5596	27.2236	27.7332	27.3075	+	0.0410336	0.754379	3.44675	P33644	P33644	Laccase domain protein YfiH	yfiH
26.069	NaN	26.1099	26.7488	26.8191	26.964	+	0.00283215	0.75453	9.0689	P37344	P37344	Psp operon transcriptional activator	pspF
32.4452	32.0061	32.2952	33.2439	32.7411	33.0278	+	0.0177599	0.755436	3.88539	P23843	P23843	Periplasmic oligopeptide-binding protein	oppA
30.3849	30.0738	30.4282	31.0235	31.1171	31.0362	+	0.00270943	0.763287	6.61387	P18843	P18843	NH(3)-dependent NAD(+) synthetase	nadE
27.7886	NaN	27.7187	28.6499	28.5254	28.3857	+	0.00486384	0.766691	7.52517	P0C0S1	P0C0S1	Small-conductance mechanosensitive channel	mscS
28.8882	28.6878	28.4844	29.4058	29.445	29.5249	+	0.00316963	0.771756	6.33993	P0ABF6	P0ABF6	Cytidine deaminase	cdd
27.1433	NaN	26.7694	27.7866	27.7259	27.6721	+	0.0131342	0.771845	5.29648	P24224	P24224	Holo-[acyl-carrier-protein] synthase	acpS
30.499	30.2127	30.6295	31.432	31.0623	31.1645	+	0.00947737	0.77256	4.67579	P23830	P23830	CDP-diacylglycerol--serine O-phosphatidyltransferase	pssA
33.6047	33.3048	33.5767	34.441	34.0731	34.2977	+	0.0056904	0.775227	5.40048	P0C8J6	P0C8J6	D-tagatose-1,6-bisphosphate aldolase subunit GatY	gatY
28.281	28.3815	28.4608	28.959	29.3157	29.18	+	0.00260488	0.777118	6.68416	P0A9W9	P0A9W9	Protein YrdA	yrdA
26.9092	NaN	26.8303	27.7599	27.519	27.6677	+	0.00382216	0.779142	8.1801	P0AFH6	P0AFH6	Oligopeptide transport system permease protein OppC	oppC
32.3268	32.1254	32.3084	32.987	32.8806	33.2319	+	0.0031019	0.779694	6.37706	P0A7G6	P0A7G6	Protein RecA	recA
33.1785	33.2079	33.147	33.9134	33.9445	34.021	+	2.80696e-05	0.781827	21.4244	P33599	P33599	NADH-quinone oxidoreductase subunit C/D	nuoC
26.8822	NaN	26.8931	27.8099	27.4366	27.7649	+	0.0141776	0.782857	5.15184	P04995	P04995	Exodeoxyribonuclease I	sbcB
30.2152	30.1536	29.9874	30.7031	30.9371	31.0673	+	0.00344146	0.783758	6.20015	P0A8P3	P0A8P3	Probable Fe(2+)-trafficking protein	yggX
30.767	30.5422	30.7434	31.4164	31.3385	31.6513	+	0.00265753	0.784555	6.64834	P0ADW3	P0ADW3	Inner membrane protein YhcB	yhcB
27.6751	27.3842	27.9933	28.3226	28.3803	28.715	+	0.0212058	0.788429	3.6799	P0ACP1	P0ACP1	Catabolite repressor/activator	cra
25.9952	NaN	25.9571	26.9447	26.8329	26.5222	+	0.0169589	0.790451	4.82578	P0AAG0	P0AAG0	Dipeptide transport ATP-binding protein DppD	dppD
29.0657	29.1311	29.4002	29.7337	30.1993	30.0362	+	0.00976141	0.790711	4.63625	P0A9F3	P0A9F3	HTH-type transcriptional regulator CysB	cysB
28.8433	28.336	28.962	29.1607	29.5651	29.8001	+	0.0412164	0.794882	2.96823	P02931;P02932	P02931	Outer membrane protein F	ompF
26.6214	NaN	26.1603	27.0055	27.3555	27.2088	+	0.0343257	0.79904	3.69799	P17109	P17109	2-succinyl-5-enolpyruvyl-6-hydroxy-3-cyclohexene-1-carboxylate synthase	menD
29.398	29.615	29.4966	30.0618	30.5117	30.3367	+	0.00529078	0.80022	5.51073	P0A884	P0A884	Thymidylate synthase	thyA
27.7922	NaN	27.7601	28.8877	28.2901	28.5638	+	0.0366862	0.804407	3.60293	P0ABV6	P0ABV6	Protein TolR	tolR
34.459	34.1661	34.267	35.0108	35.1398	35.1558	+	0.00117013	0.804794	8.26354	P0ABH7	P0ABH7	Citrate synthase	gltA
27.0495	NaN	27.2365	28.0209	27.8123	28.0106	+	0.00554896	0.804956	7.18785	P0AC84	P0AC84	Hydroxyacylglutathione hydrolase	gloB
28.0227	NaN	28.0586	28.6096	29.0323	28.8983	+	0.015481	0.806055	4.98955	P0AGB0	P0AGB0	Phosphoserine phosphatase	serB
25.8402	NaN	25.7572	26.683	26.2885	26.8534	+	0.0340282	0.809628	3.71057	P77562	P77562	Uncharacterized protein YaiW	yaiW
29.3503	29.2015	29.3104	30.2159	29.9832	NaN	+	0.00437375	0.812164	7.80756	P77695	P77695	Protein GnsB	gnsB
27.6141	27.7878	27.7239	28.1425	28.6172	28.805	+	0.0162092	0.812986	3.99412	P0A8W5	P0A8W5	UPF0301 protein YqgE	yqgE
27.1902	27.6158	27.3648	28.072	28.1661	28.3742	+	0.00592585	0.813875	5.33986	P76537	P76537	Uncharacterized protein YfeY	yfeY
30.8565	30.6599	30.8847	31.5439	31.6294	31.672	+	0.000526455	0.814704	10.1701	P0A6N8	P0A6N8	Elongation factor P-like protein	yeiP
27.9271	NaN	27.9932	28.8536	28.734	28.7402	+	0.000697021	0.815784	14.5986	P23908	P23908	Acetylornithine deacetylase	argE
33.2628	33.2315	33.2266	34.023	34.0725	34.0737	+	2.23121e-06	0.816095	40.454	P33602	P33602	NADH-quinone oxidoreductase subunit G	nuoG
27.6549	NaN	27.8691	28.7168	28.5219	28.4982	+	0.00645898	0.816978	6.81627	P33014	P33014	UPF0033 protein YeeD	yeeD
28.4999	28.6264	28.7579	29.6431	29.295	29.404	+	0.00296629	0.819309	6.4545	P0AFA7	P0AFA7	Na(+)/H(+) antiporter NhaB	nhaB
28.5349	28.806	29.2339	29.5794	30.08	29.3758	+	0.0483097	0.820161	2.81015	P76507	P76507	Uncharacterized protein YfdI	yfdI
28.2947	NaN	28.4699	29.3304	29.1303	29.1509	+	0.00432554	0.821542	7.83758	P04994	P04994	Exodeoxyribonuclease 7 large subunit	xseA
28.0453	NaN	27.806	28.5853	28.5926	29.073	+	0.0357768	0.824638	3.6386	P0AE82	P0AE82	Sensor protein CpxA	cpxA
28.1419	27.5663	28.2386	28.6172	28.8891	28.9269	+	0.0231412	0.828769	3.58128	P0AC30	P0AC30	Cell division protein FtsX	ftsX
27.1469	NaN	26.9958	27.9009	27.9575	27.8484	+	0.00125525	0.830929	11.9667	P0A6H8	P0A6H8	Cardiolipin synthase A	clsA
29.3606	28.9207	29.2779	30.1571	29.7189	30.1992	+	0.0148274	0.838672	4.10212	P0AG82	P0AG82	Phosphate-binding protein PstS	pstS
26.9214	NaN	26.3804	27.6172	27.5536	27.2982	+	0.0386647	0.83874	3.52908	P30748	P30748	Molybdopterin synthase sulfur carrier subunit	moaD
32.0117	31.8187	31.9826	32.703	32.8283	32.8044	+	0.000295665	0.8409	11.7952	P09372;REV__P22106	P09372	Protein GrpE	grpE
31.9726	31.6902	31.9136	32.797	32.5746	32.7332	+	0.0014804	0.842782	7.76806	P13029	P13029	Catalase-peroxidase	katG
27.0213	NaN	27.0017	28.2164	27.7385	27.6097	+	0.038406	0.843372	3.53846	P0ACL9	P0ACL9	Pyruvate dehydrogenase complex repressor	pdhR
34.1406	33.8625	34.0118	34.7832	34.9411	34.8231	+	0.000826472	0.844187	9.04881	P02942	P02942	Methyl-accepting chemotaxis protein I	tsr
30.9684	30.8775	30.9813	31.5827	31.8473	31.9334	+	0.00156737	0.845424	7.65192	P0AFC7	P0AFC7	NADH-quinone oxidoreductase subunit B	nuoB
28.0383	NaN	27.92	28.9115	28.5249	29.0406	+	0.0256929	0.846511	4.13353	P22255	P22255	3(2),5-bisphosphate nucleotidase CysQ	cysQ
34.5569	34.4368	34.5589	35.2864	35.5148	35.2918	+	0.000580332	0.84678	9.91743	P08200	P08200	Isocitrate dehydrogenase [NADP]	icd
27.7394	26.9056	27.6778	28.3806	28.3348	28.156	+	0.0373579	0.849471	3.06822	P29018	P29018	ATP-binding/permease protein CydD	cydD
30.9036	30.8945	30.92	31.7059	31.7336	31.8482	+	4.17313e-05	0.856516	19.3868	P62620	P62620	4-hydroxy-3-methylbut-2-en-1-yl diphosphate synthase (flavodoxin)	ispG
24.6772	NaN	24.6237	25.2544	25.871	25.3986	+	0.0379609	0.857572	3.55479	P08368	P08368	Transcriptional regulatory protein CreB	creB
30.0135	30.2762	30.006	31.0945	30.9443	30.8311	+	0.00184641	0.858059	7.3271	P0AF08	P0AF08	Protein mrp	mrp
30.1828	29.6884	30.1658	30.9935	30.8335	30.7979	+	0.00753873	0.862628	4.99092	P15042	P15042	DNA ligase	ligA
28.8713	28.274	28.7694	29.5833	29.4562	29.4724	+	0.0101295	0.865753	4.58704	P0A8Y5	P0A8Y5	Sugar phosphatase YidA	yidA
28.071	28.4758	28.2806	28.767	29.2067	29.4548	+	0.0203435	0.867066	3.72737	P0AFF0	P0AFF0	NADH-quinone oxidoreductase subunit N	nuoN
29.9187	29.5203	29.5565	30.3147	30.5857	30.7082	+	0.00720651	0.871055	5.05485	P06616	P06616	GTPase Era	era
32.9452	32.7774	32.7898	33.6829	33.6289	33.8407	+	0.00045625	0.880028	10.5523	P0A825	P0A825	Serine hydroxymethyltransferase	glyA
28.4626	NaN	28.1286	28.8196	29.4269	29.2831	+	0.0458937	0.880919	3.29534	P09348	P09348	Motility protein A	motA
33.224	33.1324	33.2616	34.0362	34.0959	34.13	+	4.82842e-05	0.88133	18.6864	P76558	P76558	NADP-dependent malic enzyme	maeB
27.6384	27.4313	27.5825	28.1433	28.8006	28.374	+	0.0117504	0.888569	4.39352	P08179	P08179	Phosphoribosylglycinamide formyltransferase	purN
25.1227	NaN	24.9555	25.9012	26.1948	25.7051	+	0.0191746	0.894629	4.61222	P33012	P33012	DNA gyrase inhibitor	sbmC
31.5349	31.1825	31.678	32.1547	32.5039	32.4268	+	0.00779601	0.896678	4.94373	P28635	P28635	D-methionine-binding lipoprotein MetQ	metQ
33.3154	32.974	33.2654	33.9988	34.2368	34.0146	+	0.00238499	0.898485	6.84404	P0A862	P0A862	Thiol peroxidase	tpx
25.4483	NaN	25.3094	26.3864	26.1585	26.308	+	0.00289768	0.905438	8.99801	P75713	P75713	(S)-ureidoglycine aminohydrolase	allE
29.6564	NaN	29.4706	30.3838	30.3398	30.6905	+	0.0105307	0.907883	5.7341	P0AFC3	P0AFC3	NADH-quinone oxidoreductase subunit A	nuoA
29.6964	29.958	29.7577	30.9794	30.4798	30.6775	+	0.00535375	0.908211	5.49269	P0ADE6	P0ADE6	Uncharacterized protein YgaU	ygaU
29.0961	29.0456	29.1157	30.1141	29.7517	30.1328	+	0.00190668	0.913739	7.26489	P77529	P77529	Uncharacterized symporter YdjN	ydjN
27.5319	NaN	27.3646	28.2248	28.6323	28.2298	+	0.0159303	0.914019	4.93768	P07023	P07023	T-protein;Chorismate mutase;Prephenate dehydrogenase	tyrA
32.9317	32.7002	32.9297	33.7553	33.8641	33.6851	+	0.000595743	0.914293	9.85047	P63284	P63284	Chaperone protein ClpB	clpB
28.3154	28.3611	28.1472	28.9654	29.141	29.47	+	0.0047416	0.917548	5.68009	P37750	P37750	Putative lipopolysaccharide biosynthesis O-acetyl transferase WbbJ	wbbJ
23.6646	NaN	23.7102	24.4364	24.8217	24.5815	+	0.00793692	0.925816	6.3398	P0AAT2	P0AAT2	Uncharacterized protein YbdF	ybdF
27.2728	NaN	27.5987	28.1327	28.4697	28.4895	+	0.017015	0.928226	4.81994	P33030	P33030	Uncharacterized protein YeiR	yeiR
27.824	27.683	27.7609	28.6436	28.5163	28.8968	+	0.00145116	0.929588	7.80902	P05194	P05194	3-dehydroquinate dehydratase	aroD
26.9263	NaN	26.7943	27.8227	27.7969	27.7828	+	0.000357269	0.940504	18.2784	P64612	P64612	Cell division protein ZapE	zapE
29.2015	28.406	29.3413	29.942	29.9633	29.8682	+	0.0323853	0.941556	3.21659	P0CB39	P0CB39	Phosphoethanolamine transferase EptC	eptC
28.1378	28.3111	28.3811	28.7054	29.5792	29.3819	+	0.0261232	0.945492	3.44712	P0C0L7	P0C0L7	Proline/betaine transporter	proP
27.8908	NaN	27.8056	28.9595	28.5054	28.9265	+	0.0157471	0.948916	4.9586	P0AFX9	P0AFX9	Sigma-E factor regulatory protein RseB	rseB
30.2633	29.755	30.5761	31.2638	31.011	31.1707	+	0.0191708	0.950389	3.79593	P17993	P17993	Ubiquinone biosynthesis O-methyltransferase	ubiG
26.3353	NaN	26.4561	27.4958	27.5012	27.0561	+	0.0164186	0.955364	4.88342	P77781	P77781	1,4-dihydroxy-2-naphthoyl-CoA hydrolase	menI
29.6335	29.6056	29.7355	30.5292	30.5637	30.7506	+	0.000271263	0.956308	12.058	P0AFD4	P0AFD4	NADH-quinone oxidoreductase subunit H	nuoH
27.6861	27.4981	27.511	28.439	28.412	28.7304	+	0.00125575	0.962063	8.11185	P64483	P64483	Uncharacterized protein YeaK	yeaK
25.7078	NaN	25.7225	26.7866	26.5955	26.6512	+	0.000959777	0.962572	13.1046	Q47147	Q47147	Putative glutamine amidotransferase YafJ	yafJ
27.9699	NaN	27.8589	28.844	28.8826	28.9373	+	0.00037539	0.973504	17.9773	P12295	P12295	Uracil-DNA glycosylase	ung
28.1332	27.5003	28.5929	29.246	29.0039	28.8983	+	0.0430499	0.97393	2.92449	P36548	P36548	N-acetylmuramoyl-L-alanine amidase AmiA	amiA
28.3201	27.9799	28.4314	29.0868	29.013	29.5545	+	0.0109449	0.974288	4.48533	P25397	P25397	Tellurite methyltransferase	tehB
27.4463	NaN	26.9429	28.0699	28.1039	28.3568	+	0.0211874	0.982274	4.44427	P0AB80	P0AB80	Branched-chain-amino-acid aminotransferase	ilvE
30.4727	30.2587	30.1035	31.1771	31.5792	31.0301	+	0.0073748	0.983859	5.02203	P0A7J0	P0A7J0	3,4-dihydroxy-2-butanone 4-phosphate synthase	ribB
29.4221	29.2704	29.3712	30.4168	30.4034	30.1978	+	0.000299212	0.984755	11.7593	P37666	P37666	Glyoxylate/hydroxypyruvate reductase B	ghrB
32.5183	32.3767	32.3061	33.2869	33.453	33.4358	+	0.000264376	0.991521	12.1376	P00959	P00959	Methionine--tRNA ligase	metG
32.8051	32.4511	32.6727	33.4952	33.7531	33.6566	+	0.00148308	0.992046	7.76437	P0A8L1	P0A8L1	Serine--tRNA ligase	serS
27.9947	NaN	28.2509	29.2154	29.0729	29.06	+	0.00327263	0.993286	8.62957	P0A935	P0A935	Membrane-bound lytic murein transglycosylase A	mltA
28.134	27.5196	28.048	29.0828	28.8445	28.7593	+	0.00983863	0.995003	4.62574	P21151	P21151	3-ketoacyl-CoA thiolase	fadA
28.377	27.7359	28.2631	29.0124	28.9501	29.4045	+	0.0148907	0.997012	4.09691	Q46851	Q46851	L-glyceraldehyde 3-phosphate reductase	gpr
27.967	27.4336	27.0504	28.6867	28.4972	28.261	+	0.0271102	0.997924	3.40668	P0AAN9	P0AAN9	Anti-adapter protein IraP	iraP
27.0095	27.4272	27.0302	27.9532	28.2512	28.2728	+	0.00417544	1.00342	5.88192	P0AE48	P0AE48	Gamma-glutamylcyclotransferase family protein YtfP	ytfP
28.6671	28.4477	28.7259	29.5264	29.5412	29.7916	+	0.00113073	1.00618	8.33803	P20966	P20966	PTS system fructose-specific EIIBC component;Fructose-specific phosphotransferase enzyme IIB component;Fructose permease IIC component	fruA
28.8644	28.037	28.3333	29.263	29.3371	29.669	+	0.0205845	1.01149	3.71386	P0AEW9	P0AEW9	1-phosphofructokinase	fruK
30.2759	30.1595	30.3535	31.3876	31.0006	31.4396	+	0.00247628	1.01293	6.77555	P00550	P00550	PTS system mannitol-specific EIICBA component;Mannitol permease IIC component;Mannitol-specific phosphotransferase enzyme IIB component;Mannitol-specific phosphotransferase enzyme IIA component	mtlA
29.4314	29.7318	29.7023	30.5717	30.6188	30.7175	+	0.000638431	1.01417	9.67568	P0A6W9	P0A6W9	Glutamate--cysteine ligase	gshA
29.0325	29.1204	29.2425	30.267	30.0193	30.1538	+	0.000417176	1.01487	10.7982	P40874	P40874	N-methyl-L-tryptophan oxidase	solA
32.0653	31.8563	32.0911	32.9833	33.0537	33.0481	+	0.000191259	1.02415	13.1829	P60906	P60906	Histidine--tRNA ligase	hisS
28.333	NaN	28.1408	29.238	29.2058	29.3645	+	0.00167159	1.03255	10.8579	P0A729	P0A729	Maf-like protein YceF	yceF
30.2334	30.0827	30.4771	31.3834	31.1835	31.3533	+	0.00133857	1.04234	7.97685	P07018	P07018	Methyl-accepting chemotaxis protein IV	tap
30.367	30.0936	30.3081	31.4561	31.1894	31.2719	+	0.000787395	1.04955	9.16348	P21507	P21507	ATP-dependent RNA helicase SrmB	srmB
28.1555	27.7349	27.5622	28.8182	29.0359	28.7482	+	0.00589403	1.04988	5.34788	P0AE91	P0AE91	Protein CreA	creA
30.7761	30.6051	30.6555	31.4679	31.8154	31.9075	+	0.00182982	1.05132	7.34467	P05459	P05459	Erythronate-4-phosphate dehydrogenase	pdxB
29.0194	29.0338	29.4934	30.1185	30.1892	30.4013	+	0.00401797	1.05417	5.94409	P76116	P76116	Uncharacterized protein YncE	yncE
28.227	27.398	28.3631	28.6747	29.3803	29.1044	+	0.0442351	1.0571	2.89736	P0ADR6	P0ADR6	Ribosomal RNA large subunit methyltransferase M	rlmM
32.772	32.6305	32.6264	33.6346	33.7328	33.8504	+	0.000173236	1.06297	13.5195	P33195	P33195	Glycine dehydrogenase (decarboxylating)	gcvP
30.4861	30.5116	30.4459	31.7334	31.3141	31.6365	+	0.00108513	1.08013	8.42836	P0A903	P0A903	Outer membrane protein assembly factor BamC	bamC
30.8958	30.5725	30.7518	31.5652	32.0731	31.8333	+	0.00338146	1.08382	6.22981	P05704	P05704	Methyl-accepting chemotaxis protein III	trg
27.9251	NaN	27.8106	29.4577	28.6679	28.7494	+	0.0444019	1.0905	3.33956	P33570	P33570	Transketolase 2	tktB
31.2222	30.7611	30.8284	31.965	32.0895	32.0308	+	0.00181291	1.0912	7.36278	P0AFD1	P0AFD1	NADH-quinone oxidoreductase subunit E	nuoE
33.5163	33.2144	33.1353	34.1991	34.4587	34.4926	+	0.00180653	1.09479	7.36967	P69783	P69783	Glucose-specific phosphotransferase enzyme IIA component	crr
32.488	32.2306	32.3467	33.3859	33.592	33.3735	+	0.00043878	1.09533	10.6588	P0A9D8	P0A9D8	2,3,4,5-tetrahydropyridine-2,6-dicarboxylate N-succinyltransferase	dapD
28.3541	NaN	28.0464	29.3423	29.2904	29.2641	+	0.00265133	1.09871	9.27634	P0AF96	P0AF96	Toxin-antitoxin biofilm protein TabA	tabA
28.9134	28.6234	28.6351	29.8578	29.8966	29.7197	+	0.000539988	1.10073	10.1037	P0A959	P0A959	Glutamate-pyruvate aminotransferase AlaA	alaA
30.3423	29.9176	30.3915	31.3891	31.3459	31.2208	+	0.0022629	1.10146	6.94087	P27550	P27550	Acetyl-coenzyme A synthetase	acs
25.6726	NaN	25.7163	26.4576	27.0961	26.8364	+	0.0193672	1.10229	4.59518	P75931	P75931	Putative oxidoreductase YceM	yceM
29.1083	NaN	29.1876	30.268	30.1906	30.3004	+	0.000220243	1.10505	21.498	P13009	P13009	Methionine synthase	metH
26.614	NaN	26.5593	27.8339	27.365	27.8952	+	0.0144335	1.11137	5.11848	P37908	P37908	UPF0053 inner membrane protein YfjD	yfjD
31.5046	31.6876	31.3375	32.773	32.5024	32.6045	+	0.000957886	1.11674	8.70756	P69828	P69828	Galactitol-specific phosphotransferase enzyme IIA component	gatA
25.3769	NaN	26.117	27.0671	26.7144	26.8136	+	0.0357875	1.11809	3.63818	P76142	P76142	Autoinducer 2-binding protein LsrB	lsrB
27.049	NaN	27.0723	28.1307	28.2901	28.1218	+	0.000556434	1.12024	15.7494	P0ACA1	P0ACA1	Uncharacterized GST-like protein YibF	yibF
30.1128	29.8174	30.0372	31.1396	31.1261	31.0693	+	0.000250077	1.12249	12.3113	P07004	P07004	Gamma-glutamyl phosphate reductase	proA
28.8857	NaN	28.7314	29.889	30.0196	29.8903	+	0.000786415	1.1244	14.0165	P0AG20	P0AG20	GTP pyrophosphokinase	relA
25.8483	NaN	26.0161	26.6974	27.1145	27.3655	+	0.0224736	1.1269	4.34742	P0AEX5	P0AEX5	Probable phosphoribulokinase	prkB
28.2232	27.8062	28.3139	29.4911	29.0927	29.1523	+	0.00478101	1.13095	5.66716	P0A9K7	P0A9K7	Phosphate-specific transport system accessory protein PhoU	phoU
25.4545	NaN	25.4584	26.6465	26.3966	26.7514	+	0.00353507	1.1417	8.4034	P33219	P33219	Protein YebF	yebF
29.16	29.0507	28.9668	29.8359	30.3928	30.3781	+	0.00396187	1.14314	5.96696	P0ADU2	P0ADU2	Probable quinol monooxygenase YgiN	ygiN
27.4842	NaN	27.2648	28.7473	28.3909	28.4217	+	0.00649888	1.14543	6.80157	P0AB38	P0AB38	Penicillin-binding protein activator LpoB	lpoB
31.0447	30.7401	31.1453	32.1065	32.1346	32.1288	+	0.000716743	1.14661	9.3899	P0AFD6	P0AFD6	NADH-quinone oxidoreductase subunit I	nuoI
29.86	29.7169	29.786	30.8844	30.9068	31.0317	+	4.82755e-05	1.15334	18.6872	P0AB67	P0AB67	NAD(P) transhydrogenase subunit beta	pntB
29.4625	29.056	29.3013	30.08	30.5584	30.6681	+	0.00574344	1.16225	5.38656	P0A9S3	P0A9S3	Galactitol-1-phosphate 5-dehydrogenase	gatD
32.3396	32.0034	32.4489	33.3717	33.3618	33.5685	+	0.00145756	1.17001	7.79997	P0AA04	P0AA04	Phosphocarrier protein HPr	ptsH
27.005	NaN	27.1049	28.3458	28.1299	28.2086	+	0.000960977	1.17315	13.0991	P31433	P31433	Uncharacterized protein YicH	yicH
32.109	31.9668	32.0865	33.2408	33.3201	33.135	+	7.09069e-05	1.17785	16.9576	P31979	P31979	NADH-quinone oxidoreductase subunit F	nuoF
29.2386	29.5059	29.5121	30.5766	30.5	30.7277	+	0.000459478	1.18255	10.5331	P76569	P76569	Uncharacterized protein YfgD	yfgD
29.2847	29.0661	29.4393	30.8573	30.3793	30.1012	+	0.00859143	1.1826	4.80902	P0ADP9	P0ADP9	Protein YihD	yihD
30.1342	29.9256	29.8628	31.1031	31.0022	31.3794	+	0.00104284	1.18739	8.51644	P0AFP6	P0AFP6	Putative GTP cyclohydrolase 1 type 2	ybgI
27.085	NaN	26.6824	28.2181	27.9265	28.0778	+	0.00763996	1.19043	6.42566	P0A7B3	P0A7B3	NAD kinase	nadK
33.412	33.2897	33.5104	34.5272	34.6914	34.5769	+	0.000118547	1.19449	14.8877	P00957	P00957	Alanine--tRNA ligase	alaS
30.4021	29.9347	30.2121	31.5637	31.556	31.0158	+	0.00618037	1.19551	5.27756	P45578	P45578	S-ribosylhomocysteine lyase	luxS
29.1967	28.9727	29.2104	30.5858	30.3365	30.0518	+	0.00225368	1.19812	6.94845	P23847	P23847	Periplasmic dipeptide transport protein	dppA
30.4408	30.2489	30.6339	31.5198	31.6483	31.7531	+	0.000768356	1.19918	9.22194	P76536	P76536	Probable deferrochelatase/peroxidase YfeX	yfeX
26.392	NaN	26.3164	27.9925	27.1894	27.4815	+	0.0290489	1.2003	3.94455	P0AEC5	P0AEC5	Signal transduction histidine-protein kinase BarA	barA
30.7313	30.6904	30.8436	32.1708	31.9034	31.8072	+	0.000517996	1.20538	10.2127	P76010	P76010	Flagellar brake protein YcgR	ycgR
28.3724	NaN	28.4076	29.3629	29.7212	29.716	+	0.00426535	1.21004	7.8757	P0A8X2	P0A8X2	Protein YceI	yceI
33.4374	32.9351	33.2437	34.2491	34.5008	34.4979	+	0.00198381	1.21052	7.18871	P0C8J8	P0C8J8	D-tagatose-1,6-bisphosphate aldolase subunit GatZ	gatZ
26.9896	NaN	26.8536	28.264	28.0338	28.1063	+	0.00125305	1.2131	11.9739	P34209	P34209	Protein YdcF	ydcF
30.2452	30.1974	29.96	31.2635	31.2277	31.5713	+	0.00096182	1.21992	8.69825	P27434	P27434	Cytoskeleton protein RodZ	rodZ
27.3638	26.9884	27.2281	28.3385	28.8135	28.0983	+	0.00669755	1.22334	5.1601	P0A8B2	P0A8B2	UPF0115 protein YfcN	yfcN
27.9801	NaN	28.2106	29.2005	29.3394	29.4262	+	0.0020322	1.22673	10.1591	P15877	P15877	Quinoprotein glucose dehydrogenase	gcd
29.1639	28.8951	29.1066	30.2537	30.3938	30.2147	+	0.000231853	1.23216	12.5515	P37177	P37177	Phosphoenolpyruvate-protein phosphotransferase PtsP	ptsP
30.3977	29.5402	30.4025	31.4804	31.3468	31.214	+	0.0141869	1.2336	4.15636	P07001	P07001	NAD(P) transhydrogenase subunit alpha	pntA
28.3995	28.1314	28.3279	29.5003	29.6531	29.4174	+	0.000305471	1.2373	11.6971	P0AFL6	P0AFL6	Exopolyphosphatase	ppx
27.8586	27.8707	27.8135	29.1533	29.0251	29.1143	+	7.4097e-06	1.24997	29.9421	P0AFX7	P0AFX7	Anti-sigma-E factor RseA	rseA
27.7981	27.3551	27.8644	28.7683	29.0917	28.9211	+	0.00247609	1.25449	6.77568	P0AC13	P0AC13	Dihydropteroate synthase	folP
27.8148	27.3472	27.7221	28.8353	28.9457	28.9164	+	0.000976421	1.27108	8.66411	P0AB43	P0AB43	Protein YcgL	ycgL
28.7356	28.9544	28.8618	29.9434	30.1439	30.3025	+	0.00046345	1.27932	10.5098	P15078	P15078	Carbon starvation protein A	cstA
27.4876	27.117	27.4383	28.3384	28.7134	28.8378	+	0.00250381	1.28219	6.75549	P0A9H1	P0A9H1	G/U mismatch-specific DNA glycosylase	mug
29.5945	29.4783	29.5414	30.5926	31.0859	30.7968	+	0.000937884	1.28705	8.75562	P0A9Z1	P0A9Z1	Nitrogen regulatory protein P-II 1	glnB
28.0977	26.9189	28.2972	29.2019	28.7655	29.2089	+	0.0471787	1.28748	2.83347	P21169;P24169	P21169	Ornithine decarboxylase, constitutive	speC
26.826	NaN	26.8527	28.0901	28.1471	28.1443	+	1.79908e-05	1.28779	49.6511	P77399	P77399	Fatty acid oxidation complex subunit alpha;Enoyl-CoA hydratase/3-hydroxybutyryl-CoA epimerase;3-hydroxyacyl-CoA dehydrogenase	fadJ
31.8217	31.7388	31.9112	33.0353	33.1423	33.1581	+	3.37533e-05	1.28799	20.452	P0A6J5	P0A6J5	D-amino acid dehydrogenase	dadA
30.0466	30.0048	30.3323	31.4885	31.3458	31.4211	+	0.000311414	1.29054	11.6395	P33363	P33363	Periplasmic beta-glucosidase	bglX
32.7337	32.601	32.6711	33.9731	34.024	33.8824	+	2.16044e-05	1.29124	22.8836	P00509	P00509	Aspartate aminotransferase	aspC
27.3956	NaN	27.5563	28.6625	28.9047	28.7472	+	0.0012967	1.29554	11.8357	P0AD27	P0AD27	Inner membrane protein YejM	yejM
28.8389	28.9864	28.8324	30.0669	30.3993	30.0847	+	0.000402435	1.29775	10.8985	P0AC81	P0AC81	Lactoylglutathione lyase	gloA
26.8688	NaN	26.642	28.1937	28.0697	27.9114	+	0.00236979	1.30289	9.63967	P0AF50	P0AF50	Uncharacterized protein YjbR	yjbR
28.2166	NaN	28.3362	29.4673	29.6516	29.6226	+	0.000628964	1.30411	15.1129	P0A877	P0A877	Tryptophan synthase alpha chain	trpA
31.1618	30.8661	31.1573	32.1633	32.5027	32.4484	+	0.000803475	1.3097	9.11545	P76372	P76372	Chain length determinant protein	wzzB
27.87	NaN	27.7396	28.8032	29.3687	29.2088	+	0.00954559	1.32208	5.93845	P0A8S1	P0A8S1	HTH-type transcriptional regulator ArgP	argP
29.4703	28.8274	29.2861	30.4851	30.5274	30.5438	+	0.00231528	1.32418	6.89856	P25516	P25516	Aconitate hydratase A	acnA
27.4704	NaN	27.6514	28.8199	29.1607	28.7055	+	0.00583382	1.33445	7.06337	Q46845	Q46845	Disulfide-bond oxidoreductase YghU	yghU
28.4192	28.3958	28.3591	29.6482	29.7904	29.7747	+	9.84509e-06	1.34637	27.8807	P0A879	P0A879	Tryptophan synthase beta chain	trpB
29.9498	29.7072	29.664	30.8886	31.1094	31.3681	+	0.00121113	1.34839	8.18924	P0AA43	P0AA43	Ribosomal small subunit pseudouridine synthase A	rsuA
26.8534	NaN	26.4638	27.8813	27.9284	28.2221	+	0.00662225	1.35199	6.75688	P77775	P77775	Epimerase family protein YfcH	yfcH
31.8046	31.4701	31.5907	32.957	33.073	32.8935	+	0.000260282	1.35269	12.1861	P0AE52	P0AE52	Putative peroxiredoxin bcp	bcp
27.1248	25.7916	26.843	28.3041	27.6108	27.9119	+	0.0401257	1.35578	2.99535	P25906	P25906	Putative oxidoreductase YdbC	ydbC
29.3039	28.7261	29.372	30.1605	30.7151	30.6066	+	0.00692357	1.36002	5.1122	P0ACE7	P0ACE7	HIT-like protein HinT	hinT
28.1233	NaN	27.9445	29.5552	29.3282	29.3138	+	0.00149132	1.36517	11.2872	P33937	P33937	Periplasmic nitrate reductase	napA
28.2699	NaN	28.54	29.5337	29.9362	29.8512	+	0.00530331	1.36871	7.30216	P12008	P12008	Chorismate synthase	aroC
30.3112	30.2334	30.7386	31.7426	31.8514	31.8019	+	0.00102308	1.37091	8.55914	P0DMC7	P0DMC7	Transcriptional regulatory protein RcsB	rcsB
31.1444	30.7799	30.881	32.1367	32.3305	32.4588	+	0.000664334	1.37354	9.57655	P0A6L2	P0A6L2	4-hydroxy-tetrahydrodipicolinate synthase	dapA
26.3908	NaN	26.2011	27.4434	27.8799	27.6861	+	0.00449735	1.37384	7.73253	P0ADA1	P0ADA1	Acyl-CoA thioesterase I	tesA
29.0419	28.7533	29.0631	30.5724	30.1287	30.3066	+	0.0010607	1.3831	8.47871	P24171	P24171	Peptidyl-dipeptidase dcp	dcp
33.6179	33.1082	33.4671	34.7848	34.7146	34.8554	+	0.000895338	1.38722	8.86222	P0A9G6	P0A9G6	Isocitrate lyase	aceA
27.0822	27.1927	27.0685	28.2534	28.6516	28.6244	+	0.00048495	1.39533	10.3878	P0ADX1	P0ADX1	Protein YhfA	yhfA
27.2076	26.702	26.8893	28.365	28.0847	28.5466	+	0.00217935	1.39914	7.01092	P09833	P09833	Molybdenum import ATP-binding protein ModC	modC
27.9998	27.1022	27.6563	29.0173	28.9155	29.0291	+	0.00605113	1.40123	5.30879	P0AGB6	P0AGB6	ECF RNA polymerase sigma-E factor	rpoE
27.1757	NaN	27.2079	28.9486	28.2029	28.6336	+	0.0151887	1.40324	5.02435	P76491	P76491	5-deoxynucleotidase YfbR	yfbR
33.4443	33.4308	33.41	34.7286	34.9958	34.8188	+	5.67214e-05	1.41936	17.9418	P25553	P25553	Lactaldehyde dehydrogenase	aldA
31.5159	31.0897	31.4102	32.6784	32.8858	32.733	+	0.000557176	1.42713	10.0223	P37188	P37188	Galactitol-specific phosphotransferase enzyme IIB component	gatB
30.8343	30.6394	30.7517	32.161	32.1791	32.2014	+	1.53508e-05	1.43874	24.937	P0A9Q9	P0A9Q9	Aspartate-semialdehyde dehydrogenase	asd
26.7837	NaN	26.4021	28.2909	27.9154	27.8979	+	0.00705665	1.44181	6.60783	P05791	P05791	Dihydroxy-acid dehydratase	ilvD
25.9772	NaN	25.8026	27.3063	27.2242	27.4775	+	0.00111978	1.44607	12.4387	P76007	P76007	K(+)/H(+) antiporter NhaP2	cvrA
28.084	29.0812	27.9546	29.7709	29.8302	29.9031	+	0.0150676	1.46146	4.08249	P0AD12	P0AD12	Protein YeeZ	yeeZ
28.0654	NaN	28.0088	29.2279	29.6103	29.6775	+	0.00397738	1.46812	8.06841	P24178	P24178	Protein YffB	yffB
28.1836	27.124	28.2862	29.406	29.1564	29.4357	+	0.0183915	1.46813	3.84432	P23886	P23886	ATP-binding/permease protein CydC	cydC
29.0808	28.4869	29.1391	30.3568	30.3171	30.4668	+	0.00227042	1.47798	6.93473	P22256	P22256	4-aminobutyrate aminotransferase GabT	gabT
27.6653	NaN	27.6014	28.9121	29.1767	29.2456	+	0.00157284	1.47814	11.085	P39267	P39267	Uncharacterized protein YjcZ	yjcZ
28.3023	27.8033	27.8809	29.2545	29.4585	29.727	+	0.00199345	1.48452	7.17944	P07117	P07117	Sodium/proline symporter	putP
26.2473	NaN	26.3091	27.953	27.7152	27.6721	+	0.000971628	1.50187	13.0503	P33941	P33941	ABC transporter ATP-binding protein YojI	yojI
27.9522	NaN	27.804	29.7208	29.3712	29.0618	+	0.00935578	1.50653	5.98101	P66948	P66948	Beta-barrel assembly-enhancing protease	bepA
26.504	NaN	26.419	27.7828	27.7638	28.3655	+	0.00984084	1.50922	5.8744	P0AB26	P0AB26	Uncharacterized lipoprotein YceB	yceB
28.4176	27.9866	28.2441	29.9995	29.4204	29.807	+	0.00195133	1.52621	7.22034	P0A9T4	P0A9T4	Protein tas	tas
29.0579	28.9162	28.9537	30.5303	30.4865	30.5101	+	4.13198e-06	1.53304	34.6655	P75913	P75913	Glyoxylate/hydroxypyruvate reductase A	ghrA
25.659	NaN	25.3889	27.5052	26.3855	27.2827	+	0.0429386	1.53384	3.38482	P75830	P75830	Macrolide export protein MacA	macA
28.4658	28.2963	28.4052	29.9818	29.9133	29.8955	+	1.04755e-05	1.54112	27.4496	P0ACX3	P0ACX3	Putative monooxygenase YdhR	ydhR
30.7726	30.3361	30.654	31.9953	32.0685	32.364	+	0.000834723	1.55505	9.02546	P0ACJ0	P0ACJ0	Leucine-responsive regulatory protein	lrp
25.5838	NaN	25.6779	27.1466	27.0758	27.3424	+	0.000737652	1.5574	14.3224	P39407	P39407	Uncharacterized protein YjjU	yjjU
30.4138	30.3508	30.2994	31.8517	31.8869	31.9982	+	9.37212e-06	1.55759	28.2275	P0A6T5	P0A6T5	GTP cyclohydrolase 1	folE
29.4577	29.1371	29.3891	30.7935	30.9286	30.9792	+	0.00014997	1.57247	14.0246	P0A794	P0A794	Pyridoxine 5-phosphate synthase	pdxJ
26.0467	NaN	26.0871	27.5868	27.8139	27.569	+	0.000588865	1.58968	15.4519	P38506	P38506	Flap endonuclease Xni	ygdG
30.166	30.0625	30.3528	31.6716	31.8332	31.8562	+	0.000101521	1.59325	15.4847	P0A8M6	P0A8M6	UPF0265 protein YeeX	yeeX
30.2966	30.4861	30.1458	31.8645	31.8735	31.9857	+	0.000112209	1.59842	15.0967	P0AB91	P0AB91	Phospho-2-dehydro-3-deoxyheptonate aldolase, Phe-sensitive	aroG
26.0733	NaN	25.5298	27.3745	27.4229	27.4372	+	0.00424065	1.61003	7.89154	P76502	P76502	Phosphohistidine phosphatase SixA	sixA
28.3357	26.9249	28.1811	29.5403	29.4368	29.3907	+	0.0216258	1.642	3.65761	P0A867	P0A867	Transaldolase A	talA
28.7265	27.4799	28.2606	29.9034	29.9829	29.5095	+	0.0137956	1.64292	4.19098	P31802	P31802	Nitrate/nitrite response regulator protein NarP	narP
28.5122	29.2717	28.4425	30.476	30.3047	30.3791	+	0.00368177	1.64443	6.08745	P28249	P28249	Protein AsmA	asmA
28.2113	27.6763	28.3232	29.687	29.95	29.5364	+	0.00209032	1.65423	7.08932	P00803	P00803	Signal peptidase I	lepB
29.4147	29.2784	29.2115	31.1863	30.6863	31.0254	+	0.000470956	1.66449	10.4664	P77173	P77173	Cell division protein ZipA	zipA
30.8692	30.858	31.0282	32.5378	32.6241	32.6222	+	1.10472e-05	1.67618	27.0858	P08997	P08997	Malate synthase A	aceB
27.1465	26.2897	27.1695	28.4208	28.6669	28.5511	+	0.00490294	1.6777	5.62794	P30870	P30870	Glutamate-ammonia-ligase adenylyltransferase	glnE
28.4726	28.961	28.414	30.4123	30.098	30.3973	+	0.00111112	1.68665	8.37632	P33607	P33607	NADH-quinone oxidoreductase subunit L	nuoL
26.0522	NaN	26.4878	28.4214	27.2981	28.1969	+	0.0365776	1.70214	3.60713	P37590	P37590	Signal transduction protein PmrD	pmrD
26.8253	NaN	26.8761	28.6297	28.5989	28.4502	+	0.000178009	1.70892	23.087	P69228	P69228	Transcriptional regulatory protein BaeR	baeR
29.0667	NaN	29.2454	30.5734	30.9656	31.1067	+	0.00411526	1.72588	7.97392	P39353	P39353	Uncharacterized oxidoreductase YjhC	yjhC
26.8389	NaN	27.0352	28.8904	28.4741	28.6319	+	0.00213022	1.72844	9.99709	P75797	P75797	Glutathione-binding protein GsiB	gsiB
28.623	27.4409	28.3843	30.3116	29.5863	29.7847	+	0.014303	1.74476	4.14631	P39838	P39838	Phosphotransferase RcsD	rcsD
27.4399	26.2125	27.7329	28.6601	28.9926	28.9928	+	0.0215326	1.75337	3.66251	Q47146	Q47146	Acyl-coenzyme A dehydrogenase	fadE
32.6353	31.7561	32.2215	34.185	33.899	33.7929	+	0.00329398	1.75465	6.27423	P68066	P68066	Autonomous glycyl radical cofactor	grcA
27.9814	26.8012	27.8187	29.3388	29.2354	29.2945	+	0.00904322	1.75582	4.7391	P40191	P40191	Pyridoxine kinase	pdxK
29.7384	29.7693	29.7295	31.3516	31.5002	31.6578	+	3.91822e-05	1.75748	19.6974	P29012	P29012	Alanine racemase, catabolic	dadX
27.8363	NaN	27.4552	29.4039	29.3374	29.4959	+	0.00141947	1.76667	11.478	P38051	P38051	Isochorismate synthase MenF	menF
29.3533	28.1644	29.5483	30.6425	31.0682	30.6693	+	0.0174961	1.77136	3.90306	P22106	P22106	Asparagine synthetase B [glutamine-hydrolyzing]	asnB
26.7516	NaN	26.664	28.0915	28.9427	28.4777	+	0.0111137	1.79615	5.6246	P17854	P17854	Phosphoadenosine phosphosulfate reductase	cysH
27.0304	NaN	26.5904	28.7431	28.5853	28.516	+	0.00230913	1.80441	9.72549	P0AGF2	P0AGF2	Sulfur acceptor protein CsdE	csdE
29.2198	28.6039	29.1887	30.8896	30.7272	30.8208	+	0.000924725	1.80836	8.78794	P0AFF2	P0AFF2	Nucleoside permease NupC	nupC
31.6124	30.7637	31.463	33.1064	33.1468	33.0809	+	0.00221184	1.83167	6.9833	P00864	P00864	Phosphoenolpyruvate carboxylase	ppc
27.0227	NaN	25.6885	27.803	28.5758	28.2241	+	0.0489462	1.84535	3.21027	P23837	P23837	Sensor protein PhoQ	phoQ
26.7285	NaN	26.5693	28.5811	28.4652	28.5032	+	0.000135728	1.86764	25.2806	P16676	P16676	Sulfate/thiosulfate import ATP-binding protein CysA	cysA
28.0222	NaN	28.0008	29.6727	30.1303	29.848	+	0.00166722	1.87213	10.8676	P16703	P16703	Cysteine synthase B	cysM
29.0266	28.3834	29.4715	30.9045	30.6996	30.8958	+	0.00439244	1.87276	5.80081	P0ACA7	P0ACA7	Glutathione S-transferase GstB	gstB
25.6692	NaN	26.1779	28.3151	27.172	27.9668	+	0.0283928	1.8944	3.97921	P75745	P75745	Uncharacterized protein YbgK	ybgK
24.5257	NaN	24.0182	26.1639	26.6036	25.7353	+	0.0149147	1.89568	5.05779	P31547	P31547	D-methionine transport system permease protein MetI	metI
27.6271	NaN	27.9218	29.778	29.8099	29.5188	+	0.00127486	1.92775	11.904	Q59385;A0A385XJA3	Q59385	Copper-exporting P-type ATPase A	copA
29.5522	29.1563	29.8398	31.3994	31.4717	31.4781	+	0.000637135	1.93364	9.68077	P04693	P04693	Aromatic-amino-acid aminotransferase	tyrB
25.4277	NaN	25.0655	27.3717	26.9985	27.289	+	0.00217912	1.9731	9.91993	P32703	P32703	Uncharacterized Na(+)/H(+) exchanger YjcE	yjcE
30.1315	30.0793	29.9028	32.2098	31.9679	31.9608	+	4.77244e-05	2.00833	18.7414	P23721	P23721	Phosphoserine aminotransferase	serC
24.5533	NaN	24.5428	26.94	26.0532	26.7577	+	0.010047	2.03561	5.83116	P33919	P33919	Uncharacterized protein YejH	yejH
26.1882	NaN	26.1628	28.1891	28.3526	28.1083	+	0.000208553	2.04117	21.8945	P04846	P04846	Lipoprotein 28	nlpA
28.6656	26.4801	28.5585	29.9473	30.0739	29.9393	+	0.0429716	2.08545	2.92631	P0A7B1	P0A7B1	Polyphosphate kinase	ppk
27.9117	NaN	27.7887	30.2253	29.8053	29.8103	+	0.0014831	2.09673	11.3084	P30178	P30178	Uncharacterized oxidoreductase YbiC	ybiC
31.9309	31.8705	32.0942	33.9907	34.0614	34.1504	+	1.32414e-05	2.10232	25.8808	P09546	P09546	Bifunctional protein PutA;Proline dehydrogenase;Delta-1-pyrroline-5-carboxylate dehydrogenase	putA
28.1634	NaN	28.2327	30.2508	30.4296	30.2846	+	9.81278e-05	2.12364	28.1776	P16700	P16700	Thiosulfate-binding protein	cysP
27.6495	NaN	27.4142	29.5176	29.7699	29.7168	+	0.000517275	2.13631	16.1409	P0AAA1	P0AAA1	Inner membrane protein YagU	yagU
27.6667	27.5225	27.844	29.8743	29.8097	29.9041	+	2.30617e-05	2.18502	22.5109	P77625	P77625	Sugar phosphatase YfbT	yfbT
28.7722	28.074	28.8053	31.0186	30.5547	30.6558	+	0.00137735	2.19256	7.91714	P09551	P09551	Lysine/arginine/ornithine-binding periplasmic protein	argT
27.5541	27.0679	27.7502	29.9481	29.4449	29.6527	+	0.000879901	2.22449	8.90246	P28248	P28248	Deoxycytidine triphosphate deaminase	dcd
29.5614	29.5201	29.7457	31.5015	32.1026	31.8981	+	0.000301678	2.22499	11.7346	P0A8W8	P0A8W8	UPF0304 protein YfbU	yfbU
28.2511	26.8987	28.0275	29.7903	30.0328	30.0413	+	0.00640234	2.22899	5.22573	P0A6D3	P0A6D3	3-phosphoshikimate 1-carboxyvinyltransferase	aroA
28.6563	NaN	28.5273	30.7258	30.8327	30.9139	+	0.000121922	2.23234	26.2043	P17846	P17846	Sulfite reductase [NADPH] hemoprotein beta-component	cysI
27.5199	NaN	27.4485	29.8335	29.7283	29.5928	+	0.000162209	2.23399	23.8167	P63883	P63883	N-acetylmuramoyl-L-alanine amidase AmiC	amiC
26.9419	NaN	26.581	28.9833	28.8594	29.1553	+	0.00101834	2.23787	12.8448	P31133	P31133	Putrescine-binding periplasmic protein	potF
28.2494	26.7698	28.1559	29.8822	29.8249	30.2061	+	0.0103636	2.24602	4.55685	P05458	P05458	Protease 3	ptrA
27.8899	NaN	27.6701	29.7666	30.1657	30.2123	+	0.00147386	2.26815	11.3325	P38038	P38038	Sulfite reductase [NADPH] flavoprotein alpha-component	cysJ
27.7547	26.7248	27.9628	29.9121	29.7401	29.6232	+	0.00435909	2.27767	5.81295	P0AC59	P0AC59	Glutaredoxin-2	grxB
28.9034	27.4262	28.9835	30.6402	31.3045	30.2276	+	0.0184768	2.28638	3.83891	P0AED7	P0AED7	Succinyl-diaminopimelate desuccinylase	dapE
28.9411	28.3827	28.9937	30.9321	31.0439	31.2166	+	0.000417639	2.29171	10.7951	P00370	P00370	NADP-specific glutamate dehydrogenase	gdhA
26.4702	NaN	26.4215	28.7771	28.9192	28.5764	+	0.000384692	2.31174	17.8301	P0A9I3	P0A9I3	Glycine cleavage system transcriptional repressor	gcvR
24.0868	NaN	24.6273	26.5149	26.5687	26.9789	+	0.00349889	2.33041	8.43323	P76446	P76446	Protein Rtn	rtn
30.2875	30.2189	30.2838	32.4762	32.8106	32.7872	+	2.49965e-05	2.42791	22.059	P0AEU0	P0AEU0	Histidine-binding periplasmic protein	hisJ
28.6031	27.5938	28.5026	30.6763	30.6314	30.7372	+	0.00161383	2.44847	7.59308	P33940	P33940	Malate:quinone oxidoreductase	mqo
28.6676	27.6276	28.3674	30.5205	30.7537	30.8486	+	0.00155044	2.48669	7.67389	P76034	P76034	Uncharacterized HTH-type transcriptional regulator YciT	yciT
26.3544	NaN	26.6751	29.006	28.8769	29.1811	+	0.000619737	2.50659	15.1883	P03813	P03813	Uncharacterized protein YgeA	ygeA
26.04	NaN	27.5328	29.3601	28.963	29.6088	+	0.0252889	2.52424	4.15842	P0ADF8	P0ADF8	Acetolactate synthase isozyme 1 small subunit	ilvN
26.6991	NaN	25.5175	28.5893	28.9438	28.4708	+	0.0126704	2.55968	5.36569	P23845	P23845	Sulfate adenylyltransferase subunit 1	cysN
32.2637	31.8498	32.0822	34.8465	34.6815	34.5132	+	6.98332e-05	2.61516	17.0232	P0ABK5	P0ABK5	Cysteine synthase A	cysK
26.3573	NaN	26.9498	29.5161	29.3826	29.2314	+	0.00156068	2.7231	11.1143	P0DMC5	P0DMC5	Sensor histidine kinase RcsC	rcsC
28.1264	NaN	28.1788	30.8543	31.0054	30.8661	+	2.96983e-05	2.75598	42.0034	P06988	P06988	Histidinol dehydrogenase	hisD
28.0156	NaN	27.9151	30.8394	30.8286	30.6825	+	4.19193e-05	2.81816	37.4381	P60664	P60664	Imidazole glycerol phosphate synthase subunit HisF	hisF
27.7704	26.1533	27.5083	30.1797	30.1025	29.6177	+	0.00602516	2.82263	5.31517	P0A991	P0A991	Fructose-bisphosphate aldolase class 1	fbaB
27.7127	NaN	27.7966	30.5336	30.6992	30.5225	+	4.98174e-05	2.83046	35.3411	P06986	P06986	Histidinol-phosphate aminotransferase	hisC
29.2943	28.1974	29.2891	31.7576	31.6473	31.8985	+	0.00157826	2.84087	7.63794	P0A9T0	P0A9T0	D-3-phosphoglycerate dehydrogenase	serA
28.2279	26.0148	27.9871	30.398	30.5621	29.8196	+	0.0179827	2.84999	3.8707	P77808	P77808	NMN amidohydrolase-like protein YfaY	yfaY
25.2519	NaN	25.5761	28.3207	28.6979	28.4044	+	0.00052685	3.06032	16.0416	P25665	P25665	5-methyltetrahydropteroyltriglutamate--homocysteine methyltransferase	metE
27.7262	27.2408	27.9699	30.9222	30.5708	30.9161	+	0.000204835	3.15739	12.9546	P08142	P08142	Acetolactate synthase isozyme 1 large subunit	ilvB
29.6891	27.5394	28.8251	31.8891	31.9091	31.95	+	0.00664128	3.23154	5.17234	P06149	P06149	D-lactate dehydrogenase	dld
26.7844	NaN	26.7688	30.3096	29.9856	29.9487	+	0.000197254	3.30471	22.3068	P10371	P10371	1-(5-phosphoribosyl)-5-[(5-phosphoribosylamino)methylideneamino] imidazole-4-carboxamide isomerase	hisA
26.9425	NaN	26.5711	30.1092	30.3441	29.9562	+	0.000457472	3.37971	16.8217	P60595	P60595	Imidazole glycerol phosphate synthase subunit HisH	hisH
26.3828	NaN	26.18	29.3784	29.9168	29.7299	+	0.000570757	3.39368	15.6152	P31828	P31828	Probable zinc protease PqqL	pqqL
28.9772	27.957	29.0728	32.2608	31.9221	32.129	+	0.000752361	3.43495	9.27246	P06987	P06987	Histidine biosynthesis bifunctional protein HisB;Histidinol-phosphatase;Imidazoleglycerol-phosphate dehydratase	hisB
30.6459	29.4028	30.7765	33.9285	33.9497	33.9597	+	0.00110743	3.6709	8.38361	P09831	P09831	Glutamate synthase [NADPH] large chain	gltB
28.5839	27.9204	28.8259	32.0793	32.3568	31.9901	+	0.000224681	3.69866	12.6525	P09832	P09832	Glutamate synthase [NADPH] small chain	gltD
27.5409	NaN	27.6661	31.3381	31.5133	31.2735	+	4.55672e-05	3.77147	36.4094	P60757	P60757	ATP phosphoribosyltransferase	hisG
28.1677	NaN	28.1236	31.9753	32.1594	32.2182	+	3.09454e-05	3.97196	41.4306	P77434	P77434	Glutamate-pyruvate aminotransferase AlaC	alaC
28.5521	NaN	28.4974	32.7407	32.5299	32.869	+	6.45731e-05	4.18844	32.4074	P0A9J8	P0A9J8	P-protein;Chorismate mutase;Prephenate dehydratase	pheA
30.7204	31.0929	30.6963	28.0204	29.5676	30.0554		0.0608009	-1.62207	-2.58817	P0AC16	P0AC16	Dihydroneopterin aldolase	folB
30.6417	29.0746	29.9999	27.8752	NaN	29.2433		0.181877	-1.34616	-1.73104	P0ADS9	P0ADS9	Uncharacterized protein YggN	yggN
29.2807	25.8647	29.0995	27.5921	26.1209	26.7955		0.353756	-1.2455	-1.04807	P0ACE0	P0ACE0	Hydrogenase-2 large chain	hybC
30.974	29.4007	30.2901	28.9477	29.2532	28.9466		0.0659133	-1.17245	-2.51205	P15070	P15070	Flagellar motor switch protein FliN	fliN
26.9495	NaN	27.5416	26.5467	25.2287	26.5399		0.156988	-1.14047	-1.87811	P27127	P27127	Lipopolysaccharide 1,6-galactosyltransferase	rfaB
26.1055	NaN	25.5011	25.2748	24.6847	24.9319		0.0762858	-0.83944	-2.66081	P28632	P28632	DNA polymerase III subunit psi	holD
27.761	NaN	28.1677	27.4749	26.8096	27.1039		0.0641482	-0.834896	-2.86813	P27830	P27830	dTDP-glucose 4,6-dehydratase 2	rffG
26.8496	NaN	27.0561	26.2843	25.9241	26.4922		0.0508854	-0.719329	-3.15964	P0ACN7	P0ACN7	HTH-type transcriptional repressor CytR	cytR
26.1343	NaN	25.8699	25.8482	24.7586	25.2503		0.185428	-0.716426	-1.71195	P0AB46	P0AB46	Uncharacterized protein YmgD	ymgD
32.9489	32.4504	32.6974	32.4286	31.6121	31.9193		0.0626222	-0.712221	-2.56024	P0A6N4	P0A6N4	Elongation factor P	efp
26.6772	NaN	27.0059	26.5562	25.673	26.2406		0.149513	-0.684972	-1.92763	P77279	P77279	Probable iron export ATP-binding protein FetA	fetA
27.0555	NaN	26.9328	25.8117	26.721	26.4874		0.162575	-0.654082	-1.84286	P75728	P75728	2-octaprenyl-3-methyl-6-methoxy-1,4-benzoquinol hydroxylase	ubiF
28.2636	27.4374	28.4334	27.1819	28.1954	26.8586		0.279818	-0.63283	-1.24885	P02916	P02916	Maltose transport system permease protein MalF	malF
26.0687	NaN	26.4053	25.1223	25.789	25.9233		0.166132	-0.625506	-1.82114	Q47150	Q47150	Antitoxin DinJ	dinJ
27.0435	27.6494	27.542	27.0468	26.5425	NaN		0.136768	-0.616997	-2.01916	P27838	P27838	Protein CyaY	cyaY
28.0659	NaN	27.6505	27.669	26.7899	27.288		0.19208	-0.609223	-1.67729	P77475	P77475	Fructose-1-phosphate phosphatase YqaB	yqaB
27.5073	NaN	27.496	26.5061	27.1281	27.0766		0.102729	-0.598042	-2.32378	P0AAF6	P0AAF6	Arginine transport ATP-binding protein ArtP	artP
29.2422	29.7717	28.9882	28.9371	28.8193	28.4854		0.093317	-0.586777	-2.19359	P38521	P38521	Uncharacterized protein YggL	yggL
26.1983	NaN	26.2217	25.327	25.8186	25.7443		0.0608012	-0.580044	-2.93405	P61887	P61887	Glucose-1-phosphate thymidylyltransferase 2	rmlA2
27.7925	28.1984	27.6802	27.6473	26.7664	27.5345		0.145603	-0.574314	-1.80374	P46118	P46118	HTH-type transcriptional regulator HexR	hexR
26.5816	NaN	26.1912	25.5421	25.7036	26.2116		0.153366	-0.567302	-1.90176	P06136	P06136	Cell division protein FtsQ	ftsQ
27.3848	28.0137	27.7292	27.3106	27.1729	26.9431		0.0548715	-0.566975	-2.68625	P39187	P39187	Uncharacterized protein YtfJ	ytfJ
31.2055	30.9166	30.828	29.5726	31.1483	30.5617		0.305754	-0.55582	-1.17335	P0ABD8	P0ABD8	Biotin carboxyl carrier protein of acetyl-CoA carboxylase	accB
27.3799	NaN	27.0027	26.4546	26.9682	26.4908		0.119123	-0.553461	-2.16403	P33221	P33221	Phosphoribosylglycinamide formyltransferase 2	purT
30.0194	29.7592	30.1207	29.8374	28.9009	29.5129		0.13597	-0.549353	-1.86273	P0A998	P0A998	Bacterial non-heme ferritin	ftnA
28.5793	28.1027	28.5133	28.1501	27.5018	27.9037		0.0856174	-0.546598	-2.27116	P0AGE6	P0AGE6	Chromate reductase	chrR
29.3527	28.7222	29.1662	28.682	28.3037	28.6358		0.0716177	-0.53985	-2.43469	P0AB61	P0AB61	Protein YciN	yciN
26.2939	NaN	26.1198	25.7678	25.8151	25.4207		0.0527624	-0.538945	-3.11289	P77721	P77721	Uncharacterized HTH-type transcriptional regulator YdjF	ydjF
31.9401	31.6782	31.8104	30.8783	31.6441	31.3117		0.085792	-0.531536	-2.26932	P61714	P61714	6,7-dimethyl-8-ribityllumazine synthase	ribE
28.0805	27.9277	28.2103	27.8215	27.1362	27.6709		0.0766098	-0.529975	-2.37253	P76014	P76014	PTS-dependent dihydroxyacetone kinase, ADP-binding subunit DhaL	dhaL
28.6176	27.9246	28.3808	27.6755	27.5059	28.1704		0.139719	-0.523771	-1.83926	P27242	P27242	Lipopolysaccharide 1,2-N-acetylglucosaminetransferase	waaU
30.2651	30.5265	30.1463	29.3696	30.0971	29.929		0.105817	-0.51403	-2.08172	P0A7E1	P0A7E1	Dihydroorotate dehydrogenase (quinone)	pyrD
31.2739	31.0123	31.3258	30.4072	30.9497	30.7311		0.0516438	-0.507963	-2.74491	P32176	P32176	Formate dehydrogenase-O major subunit	fdoG
34.694	34.2843	34.6614	33.6741	34.2226	34.2306		0.0898401	-0.504114	-2.2277	P0A7J7	P0A7J7	50S ribosomal protein L11	rplK
28.846	28.8191	29.2341	28.4637	28.1051	28.8204		0.110375	-0.503339	-2.04452	P06992	P06992	Ribosomal RNA small subunit methyltransferase A	rsmA
28.4297	NaN	28.1085	27.531	27.9566	27.813		0.0877307	-0.502245	-2.49969	P76187	P76187	Oxidoreductase YdhF	ydhF
27.339	NaN	27.2932	27.514	26.1969	26.7473		0.388241	-0.49666	-1.0067	P0ADV5	P0ADV5	Uncharacterized protein YhbW	yhbW
35.0549	34.538	34.7997	33.9325	34.4207	34.5663		0.113283	-0.491048	-2.02166	P61175	P61175	50S ribosomal protein L22	rplV
31.198	30.3895	30.8521	30.8545	29.6432	30.4762		0.316999	-0.488564	-1.14247	P23857	P23857	Thiosulfate sulfurtransferase PspE	pspE
26.0581	NaN	25.3901	25.1454	25.3513	25.2289		0.161373	-0.482226	-1.85032	P0AG76	P0AG76	Nuclease SbcCD subunit D	sbcD
28.3929	28.2028	28.6755	27.9411	28.1673	27.7182		0.0633139	-0.481565	-2.54987	P0A9B6	P0A9B6	D-erythrose-4-phosphate dehydrogenase	epd
25.1454	NaN	25.238	24.1606	25.0252	24.9509		0.273753	-0.479477	-1.33635	P50456	P50456	Protein mlc	mlc
27.144	NaN	27.498	27.0365	26.4905	27.0083		0.169675	-0.475915	-1.80003	Q46857	Q46857	2,5-diketo-D-gluconic acid reductase A	dkgA
26.1338	NaN	26.1122	25.8533	25.3138	25.7937		0.12328	-0.469383	-2.1277	P64636	P64636	GMP/IMP nucleotidase YrfG	yrfG
27.9584	27.4405	27.9066	27.2815	27.2143	27.4032		0.0541753	-0.468777	-2.69856	P39356	P39356	Uncharacterized transcriptional regulator YjhU	yjhU
27.6859	27.9747	28.132	28.0474	27.0468	27.2952		0.226963	-0.467731	-1.42619	P0AGG2	P0AGG2	Acyl-CoA thioesterase 2	tesB
27.6495	NaN	26.7214	26.4979	26.899	26.766		0.306623	-0.464498	-1.22918	P26365	P26365	N-acetylmuramoyl-L-alanine amidase AmiB	amiB
27.3445	NaN	27.0526	26.7562	26.8741	26.5789		0.0587473	-0.46216	-2.9768	P39280	P39280	L-lysine 2,3-aminomutase	epmB
30.7843	30.4919	30.6863	30.3329	29.702	30.5652		0.170097	-0.45416	-1.67072	P0A7Z0	P0A7Z0	Ribose-5-phosphate isomerase A	rpiA
29.9297	29.2675	29.7925	28.7193	29.6054	29.3048		0.24056	-0.453366	-1.37697	P0A6R3	P0A6R3	DNA-binding protein Fis	fis
32.1353	31.7825	32.345	32.1047	31.64	31.1594		0.228048	-0.452867	-1.42216	P0A7N9	P0A7N9	50S ribosomal protein L33	rpmG
29.3773	28.8351	29.4415	28.8102	28.7372	28.7599		0.0812129	-0.448814	-2.31914	P17952	P17952	UDP-N-acetylmuramate--L-alanine ligase	murC
26.6887	27.1798	27.2494	26.4593	26.7272	NaN		0.170754	-0.446104	-1.7937	P0ABV2	P0ABV2	Biopolymer transport protein ExbD	exbD
28.2748	28.1648	28.1749	28.1191	27.2242	27.9455		0.184882	-0.441926	-1.59985	P0C0L2	P0C0L2	Peroxiredoxin OsmC	osmC
26.0063	NaN	25.9057	25.5906	25.2091	25.7515		0.128942	-0.438926	-2.08049	P0A6W0	P0A6W0	Glutaminase 2	glsA2
28.2267	28.5064	27.9984	28.0886	27.6294	27.6992		0.0992869	-0.438148	-2.13821	P25888	P25888	ATP-dependent RNA helicase RhlE	rhlE
27.3955	NaN	27.4162	27.2451	26.3868	27.2726		0.327991	-0.437682	-1.16569	P27836	P27836	UDP-N-acetyl-D-mannosaminuronic acid transferase	wecG
27.8848	27.9322	27.493	27.1145	27.6125	27.2736		0.0972027	-0.436485	-2.15712	P0AGI8	P0AGI8	Trk system potassium uptake protein TrkA	trkA
28.6496	28.1008	28.312	27.7744	NaN	28.0635		0.158304	-0.435207	-1.86968	P0AA47	P0AA47	Low-affinity putrescine importer PlaP	plaP
31.2154	30.73	31.2169	30.2121	31.1301	30.5168		0.239772	-0.434416	-1.37975	P69503	P69503	Adenine phosphoribosyltransferase	apt
32.8359	32.6963	32.967	32.1496	32.6582	32.3947		0.0601635	-0.432265	-2.59818	P0ADY7	P0ADY7	50S ribosomal protein L16	rplP
27.3557	NaN	27.2217	27.3046	26.287	26.978		0.349164	-0.432145	-1.10677	P0ABS5	P0ABS5	DNA primase	dnaG
32.4084	32.1702	32.3474	32.15	31.6197	31.8612		0.0631119	-0.4317	-2.55289	P0A6Q3	P0A6Q3	3-hydroxydecanoyl-[acyl-carrier-protein] dehydratase	fabA
27.9525	NaN	27.9017	27.8011	27.2889	27.4015		0.122556	-0.429957	-2.13392	P0AFB8	P0AFB8	Nitrogen regulation protein NR(I)	glnG
28.6308	27.9298	28.6548	27.9361	27.5901	28.4085		0.272581	-0.426887	-1.2711	P11880	P11880	UDP-N-acetylmuramoyl-tripeptide--D-alanyl-D-alanine ligase	murF
34.0662	33.555	33.3432	32.8237	33.3494	33.5132		0.227143	-0.425989	-1.42552	P0AG63	P0AG63	30S ribosomal protein S17	rpsQ
33.4224	33.1009	33.3042	32.8028	33.0871	32.6649		0.0527978	-0.424226	-2.72346	P0A7N4	P0A7N4	50S ribosomal protein L32	rpmF
27.1244	NaN	27.3211	26.7665	27.0852	26.5464		0.143317	-0.42341	-1.97093	P77739	P77739	Uncharacterized protein YniA	yniA
25.9983	NaN	26.4231	26.2718	25.3294	25.7764		0.35728	-0.418176	-1.08512	P77182	P77182	tRNA 5-methylaminomethyl-2-thiouridine biosynthesis bifunctional protein MnmC;tRNA (mnm(5)s(2)U34)-methyltransferase;FAD-dependent cmnm(5)s(2)U34 oxidoreductase	mnmC
27.5637	27.3689	27.522	27.5571	26.6598	26.9834		0.194987	-0.418149	-1.55471	P0AFZ3	P0AFZ3	Stringent starvation protein B	sspB
34.9839	35.0487	35.1087	34.3386	34.6992	34.8547		0.0569461	-0.416288	-2.6506	P02359	P02359	30S ribosomal protein S7	rpsG
30.1257	29.8758	30.1446	29.2729	29.7814	29.848		0.108378	-0.414591	-2.06061	P75876	P75876	Ribosomal RNA large subunit methyltransferase I	rlmI
34.5777	34.2988	34.4284	33.7766	34.247	34.0391		0.0589236	-0.414085	-2.61799	P0A799	P0A799	Phosphoglycerate kinase	pgk
34.0771	33.9142	34.0144	33.2227	33.8178	33.7257		0.0964556	-0.413144	-2.164	P0AG44	P0AG44	50S ribosomal protein L17	rplQ
30.4597	29.3685	30.2297	30.0574	29.1958	29.5677		0.37704	-0.412349	-0.992716	P0A968	P0A968	Cold shock-like protein CspD	cspD
27.2515	26.8427	27.341	26.6421	26.7309	26.8284		0.0646791	-0.411252	-2.52979	P75782	P75782	Ribosomal RNA large subunit methyltransferase F	rlmF
35.2383	35.089	35.261	34.5152	35.0342	34.8052		0.061511	-0.411243	-2.57717	P0AG55	P0AG55	50S ribosomal protein L6	rplF
26.5001	NaN	26.8038	26.4785	25.8479	26.4022		0.240676	-0.409062	-1.45893	P00811	P00811	Beta-lactamase	ampC
25.3552	NaN	25.2219	24.5465	24.8852	25.2093		0.203657	-0.408209	-1.62008	P68567	P68567	Ribosomal RNA small subunit methyltransferase J	rsmJ
30.7063	30.7435	30.6903	29.9787	30.5182	30.4263		0.072522	-0.405611	-2.42307	P0ABZ1	P0ABZ1	Flagellar motor switch protein FliG	fliG
26.9539	NaN	26.7521	26.6043	25.859	26.887		0.391003	-0.402937	-0.999997	P77376	P77376	Uncharacterized oxidoreductase YdgJ	ydgJ
33.4065	33.0651	33.3292	32.6379	33.0383	32.926		0.0645435	-0.39953	-2.53176	P0A7M9	P0A7M9	50S ribosomal protein L31	rpmE
34.9636	34.5997	34.9613	34.0769	34.7414	34.51		0.156945	-0.398734	-1.73941	P0AA10	P0AA10	50S ribosomal protein L13	rplM
27.1454	NaN	27.1658	26.5549	26.8903	26.8297		0.0587226	-0.39731	-2.97732	P31475	P31475	Uncharacterized HTH-type transcriptional regulator YieP	yieP
30.7021	30.4039	30.3056	29.8493	30.2111	30.1621		0.0735451	-0.396383	-2.41012	P0A6K3	P0A6K3	Peptide deformylase	def
34.1562	33.8716	34.0841	33.4148	33.8722	33.6444		0.0666011	-0.393515	-2.50232	P0A7R9	P0A7R9	30S ribosomal protein S11	rpsK
27.2878	NaN	27.6364	27.0163	27.2707	26.9199		0.126851	-0.393122	-2.09764	P42596	P42596	Ribosomal RNA large subunit methyltransferase G	rlmG
30.7588	30.1192	30.6528	30.008	30.1676	30.1841		0.130631	-0.390384	-1.89739	P76015	P76015	PTS-dependent dihydroxyacetone kinase, dihydroxyacetone-binding subunit DhaK	dhaK
29.0718	NaN	28.7665	28.1456	29.3402	28.1026		0.519688	-0.389652	-0.72725	P15038	P15038	Helicase IV	helD
26.7796	NaN	26.8523	26.5769	26.477	26.2364		0.0627002	-0.385845	-2.89611	P0AAN3	P0AAN3	Hydrogenase isoenzymes nickel incorporation protein HypB	hypB
28.4847	27.2728	28.6706	27.9885	27.5809	27.7068		0.445827	-0.383963	-0.844726	P05719	P05719	Type-1 restriction enzyme EcoKI specificity protein	hsdS
28.153	27.5941	28.2436	27.4133	27.6672	27.7599		0.167937	-0.383415	-1.68161	P0AGL5	P0AGL5	Ribosome association toxin RatA	ratA
36.0538	35.7783	35.9875	35.3057	35.8053	35.5619		0.0832253	-0.382206	-2.29687	P0AG67	P0AG67	30S ribosomal protein S1	rpsA
28.444	28.3832	28.7273	27.8507	28.5952	27.9677		0.209126	-0.380285	-1.49543	P0AFW4	P0AFW4	Regulator of nucleoside diphosphate kinase	rnk
33.9968	33.7402	34.0138	33.1978	33.7611	33.656		0.123057	-0.378654	-1.9493	P0A7T3	P0A7T3	30S ribosomal protein S16	rpsP
27.3579	NaN	27.2897	27.1473	26.8282	26.8615		0.065716	-0.378151	-2.83872	P14294	P14294	DNA topoisomerase 3	topB
33.862	33.5849	33.7828	33.6469	33.2882	33.1607		0.0866989	-0.378001	-2.25981	P0ADZ4	P0ADZ4	30S ribosomal protein S15	rpsO
27.7782	27.6144	27.764	26.7976	27.8304	27.3972		0.282534	-0.377117	-1.24064	P0ADC6	P0ADC6	Lipopolysaccharide export system permease protein LptG	lptG
26.6875	NaN	26.6334	26.899	26.0656	25.8887		0.419224	-0.376036	-0.933952	P24230	P24230	ATP-dependent DNA helicase RecG	recG
26.8883	NaN	26.8447	26.7887	26.4524	26.2469		0.167711	-0.37052	-1.81167	P77285	P77285	Electron transport complex subunit RsxG	rsxG
33.7982	33.5516	33.484	32.8223	33.3141	33.603		0.213886	-0.364794	-1.47639	P0A7U7	P0A7U7	30S ribosomal protein S20	rpsT
26.122	NaN	26.3318	25.8269	25.6035	26.1595		0.201058	-0.363608	-1.6326	P25534	P25534	2-octaprenyl-6-methoxyphenol hydroxylase	ubiH
30.495	30.147	30.299	29.6831	30.0725	30.0948		0.0956416	-0.363496	-2.17157	P0ACB2	P0ACB2	Delta-aminolevulinic acid dehydratase	hemB
27.0301	NaN	27.1719	26.992	26.4644	26.7576		0.173253	-0.362996	-1.77922	P0A6I6	P0A6I6	Phosphopantetheine adenylyltransferase	coaD
29.5418	29.9076	29.4589	28.977	29.502	29.3411		0.155556	-0.362745	-1.74703	P09030	P09030	Exodeoxyribonuclease III	xthA
31.7604	31.6322	31.7913	31.3822	31.1252	31.5888		0.0639079	-0.362532	-2.54108	P0AEP3	P0AEP3	UTP--glucose-1-phosphate uridylyltransferase	galU
31.485	31.4533	32.2178	31.8093	NaN	30.9054		0.494828	-0.361359	-0.774983	P68699	P68699	ATP synthase subunit c	atpE
31.9744	31.6069	32.061	31.6659	31.3827	31.5108		0.0890833	-0.360984	-2.23532	P0A955	P0A955	KHG/KDPG aldolase;4-hydroxy-2-oxoglutarate aldolase;2-dehydro-3-deoxy-phosphogluconate aldolase	eda
34.8802	34.5514	34.7801	33.9549	34.653	34.5261		0.202197	-0.35923	-1.52395	P0A7J3	P0A7J3	50S ribosomal protein L10	rplJ
26.5207	NaN	26.575	25.7962	26.4714	26.3035		0.266962	-0.357492	-1.36017	P32144	P32144	Uncharacterized HTH-type transcriptional regulator YihW	yihW
28.5386	28.5567	28.8708	28.2979	28.5006	28.1018		0.0874638	-0.35523	-2.25187	P05852	P05852	tRNA N6-adenosine threonylcarbamoyltransferase	tsaD
33.307	33.0644	33.3789	33.1943	32.4809	33.0103		0.204005	-0.354918	-1.51641	P0C018	P0C018	50S ribosomal protein L18	rplR
28.2955	28.3113	28.8487	28.3992	27.8632	28.1381		0.214789	-0.351659	-1.47282	P0ABU7	P0ABU7	Biopolymer transport protein ExbB	exbB
26.8731	NaN	26.8977	26.1727	26.5929	26.8751		0.289299	-0.338489	-1.28408	P25740	P25740	Lipopolysaccharide core biosynthesis protein RfaG	rfaG
27.3202	27.954	27.4376	27.2429	27.1597	27.2996		0.165884	-0.336531	-1.6921	P0A812	P0A812	Holliday junction ATP-dependent DNA helicase RuvB	ruvB
35.4761	35.2518	35.3796	34.7393	35.3389	35.0263		0.144927	-0.334293	-1.80775	P0A7R1	P0A7R1	50S ribosomal protein L9	rplI
26.8323	26.8025	26.7816	26.8395	26.2092	26.3681		0.154091	-0.333186	-1.75513	P31550	P31550	Thiamine-binding periplasmic protein	thiB
29.8959	29.79	29.8217	29.8412	29.2788	29.3885		0.129678	-0.333047	-1.90374	P0ACC7	P0ACC7	Bifunctional protein GlmU;UDP-N-acetylglucosamine pyrophosphorylase;Glucosamine-1-phosphate N-acetyltransferase	glmU
32.8497	33.1493	33.0724	32.5097	32.7646	32.8038		0.0618374	-0.33109	-2.57216	P0AG48	P0AG48	50S ribosomal protein L21	rplU
31.9311	31.5317	32.0115	31.535	31.4433	31.5029		0.0931163	-0.331036	-2.19552	P00579	P00579	RNA polymerase sigma factor RpoD	rpoD
27.8199	27.6983	27.881	27.2383	27.8136	27.3597		0.146643	-0.329207	-1.79763	P76290	P76290	tRNA (cmo5U34)-methyltransferase	cmoA
30.2936	29.9937	30.2593	29.6792	30.0052	29.8765		0.0703177	-0.328627	-2.45168	P75829	P75829	Uncharacterized protein YbjX	ybjX
29.393	28.321	29.2424	28.8724	28.5306	28.5712		0.40499	-0.327373	-0.930053	P0ABQ0	P0ABQ0	Coenzyme A biosynthesis bifunctional protein CoaBC;Phosphopantothenoylcysteine decarboxylase;Phosphopantothenate--cysteine ligase	coaBC
26.1602	NaN	26.1751	25.4906	26.1334	25.9039		0.273144	-0.325058	-1.33846	P00903	P00903	Aminodeoxychorismate synthase component 2	pabA
25.4306	NaN	25.7642	24.4887	24.6016	26.7371		0.757837	-0.321618	-0.337702	P0A944	P0A944	Ribosomal-protein-alanine acetyltransferase	rimI
28.0672	NaN	28.0343	27.515	27.962	27.7121		0.151028	-0.321051	-1.91736	P27828	P27828	UDP-N-acetylglucosamine 2-epimerase	wecB
28.7523	28.6556	29.0052	28.4024	28.3686	28.6844		0.0916994	-0.319239	-2.20928	P0A962	P0A962	L-asparaginase 1	ansA
29.3341	29.295	29.3183	28.4549	29.4629	29.0731		0.33867	-0.318822	-1.08569	P24186	P24186	Bifunctional protein FolD;Methylenetetrahydrofolate dehydrogenase;Methenyltetrahydrofolate cyclohydrolase	folD
27.9653	27.8263	28.0628	27.4188	27.7756	27.7036		0.0684693	-0.318803	-2.47648	P06971	P06971	Ferrichrome-iron receptor	fhuA
30.7832	30.5101	30.5858	30.1694	30.464	30.2983		0.055281	-0.315804	-2.67909	P0AEI4	P0AEI4	Ribosomal protein S12 methylthiotransferase RimO	rimO
28.4741	NaN	28.0698	27.7493	28.299	27.8231		0.32575	-0.314854	-1.17215	P26647	P26647	1-acyl-sn-glycerol-3-phosphate acyltransferase	plsC
31.7152	31.5318	32.2237	31.712	31.273	31.5452		0.267045	-0.313515	-1.28851	P63020	P63020	Fe/S biogenesis protein NfuA	nfuA
31.0972	30.6858	30.9557	30.4957	30.7356	30.5676		0.0889401	-0.313265	-2.23677	Q46829	Q46829	6-phospho-beta-glucosidase BglA	bglA
26.7783	NaN	26.8265	26.2462	26.6883	26.5351		0.160334	-0.312538	-1.85683	P0A9F6	P0A9F6	Glycine cleavage system transcriptional activator	gcvA
30.7492	30.7226	30.4159	30.4205	30.4054	30.1261		0.0954763	-0.311893	-2.17312	P0AEN1	P0AEN1	NAD(P)H-flavin reductase	fre
28.8392	28.4932	28.7029	28.1952	28.3332	28.5843		0.113053	-0.307533	-2.02344	P33235	P33235	Flagellar hook-associated protein 1	flgK
26.0035	NaN	25.8979	25.5829	25.8836	25.4641		0.161212	-0.307139	-1.85133	P0A9X1	P0A9X1	Zinc import ATP-binding protein ZnuC	znuC
31.2082	31.3397	31.0388	30.5883	31.1136	30.9724		0.165469	-0.304124	-1.69423	P0A749	P0A749	UDP-N-acetylglucosamine 1-carboxyvinyltransferase	murA
27.5092	NaN	27.9731	27.5254	27.4232	27.3629		0.195955	-0.304035	-1.65771	P0AD65	P0AD65	Penicillin-binding protein 2	mrdA
27.3376	NaN	27.1508	26.984	26.6699	27.1743		0.232764	-0.301455	-1.49097	P77735	P77735	Uncharacterized oxidoreductase YajO	yajO
34.6928	34.3893	34.6	34.0818	34.2946	34.4033		0.0821897	-0.300775	-2.30826	P60624	P60624	50S ribosomal protein L24	rplX
30.3008	30.0599	30.045	29.5881	30.0137	29.9081		0.121738	-0.298641	-1.95868	P0ABX8	P0ABX8	Flagellar protein FliL	fliL
26.8028	NaN	27.6033	26.733	26.8253	27.1597		0.449068	-0.297043	-0.868401	P0A6Z6	P0A6Z6	Nickel-responsive regulator	nikR
27.7939	29.7875	NaN	28.6326	28.5968	28.2525		0.722009	-0.296761	-0.390854	P23200	P23200	Galactoside transport system permease protein MglC	mglC
28.0641	NaN	28.1387	27.8105	27.6022	28.0014		0.14485	-0.296701	-1.96002	P43671	P43671	Paraquat-inducible protein B	pqiB
34.7365	34.4337	35.0475	34.5455	34.4739	34.3128		0.1954	-0.295185	-1.55292	P60723	P60723	50S ribosomal protein L4	rplD
35.374	35.0754	35.1943	34.6845	35.2773	34.8059		0.21909	-0.291978	-1.45605	P0A7K2	P0A7K2	50S ribosomal protein L7/L12	rplL
26.8531	26.9647	26.6251	26.8956	26.103	26.5741		0.3121	-0.290005	-1.1558	P42599	P42599	Uncharacterized oxidoreductase YgjR	ygjR
29.9316	29.8053	29.7129	29.2452	29.8073	29.5307		0.172686	-0.288849	-1.65786	P0AAS0	P0AAS0	Inner membrane protein YlaC	ylaC
28.656	NaN	28.6614	28.2528	28.5294	28.3289		0.0733488	-0.288345	-2.70702	P0AFR4	P0AFR4	Uncharacterized protein YciO	yciO
33.748	33.6507	33.9403	33.1468	34.036	33.2916		0.374025	-0.288226	-0.999711	P68919	P68919	50S ribosomal protein L25	rplY
34.8269	34.4305	34.5382	34.2626	34.2909	34.3784		0.0799424	-0.287889	-2.33353	P0A7W1	P0A7W1	30S ribosomal protein S5	rpsE
27.5948	28.7345	28.1093	28.2367	27.7156	27.6279		0.493756	-0.286127	-0.752231	P0A6L9	P0A6L9	Co-chaperone protein HscB	hscB
32.0298	31.6639	31.9847	31.6307	31.517	31.6797		0.0855138	-0.283676	-2.27226	P0A953	P0A953	3-oxoacyl-[acyl-carrier-protein] synthase 1	fabB
30.6304	30.5939	30.1943	29.7084	30.5028	30.3606		0.372918	-0.282296	-1.00229	P0AGE0	P0AGE0	Single-stranded DNA-binding protein	ssb
27.9841	NaN	27.8111	27.8784	27.4606	27.5071		0.219639	-0.282209	-1.54683	P04335	P04335	Esterase FrsA	frsA
31.3579	30.9699	31.3165	30.973	31.0811	30.7494		0.148894	-0.28032	-1.78454	P0A908	P0A908	MltA-interacting protein	mipA
29.5748	27.5763	28.3252	28.7621	28.2794	27.5978		0.699985	-0.279036	-0.414186	P10384	P10384	Long-chain fatty acid transport protein	fadL
27.7148	NaN	27.3909	27.1762	27.4447	27.2019		0.187179	-0.278566	-1.70269	P0A821	P0A821	L-seryl-tRNA(Sec) selenium transferase	selA
33.6741	33.4716	33.691	33.2186	33.5397	33.2469		0.0900258	-0.277163	-2.22584	P0AFF6	P0AFF6	Transcription termination/antitermination protein NusA	nusA
31.0484	30.7582	31.1244	30.6927	30.6276	30.7804		0.0824401	-0.276735	-2.30549	P0A927	P0A927	Nucleoside-specific channel-forming protein tsx	tsx
28.8644	28.4002	28.795	28.1364	28.7121	28.3857		0.280342	-0.275195	-1.24726	P60293	P60293	Chromosome partition protein MukF	mukF
31.7466	31.5915	31.8991	31.4016	31.4548	31.556		0.050962	-0.27493	-2.75785	P0A6R0	P0A6R0	3-oxoacyl-[acyl-carrier-protein] synthase 3	fabH
28.4471	27.4909	28.2614	27.8992	27.7392	27.7418		0.410598	-0.273067	-0.917926	P37648	P37648	Protein YhjJ	yhjJ
31.5557	31.544	31.1895	31.0892	31.1687	31.2159		0.0966406	-0.271844	-2.16229	P0AF93	P0AF93	2-iminobutanoate/2-iminopropanoate deaminase	ridA
26.7347	27.2858	27.1038	26.6799	26.8254	26.8126		0.186265	-0.268768	-1.59352	P77569	P77569	Mhp operon transcriptional activator	mhpR
27.6999	26.9853	27.8529	27.0733	27.1759	27.4848		0.414291	-0.268075	-0.910014	P0AB10	P0AB10	Uncharacterized lipoprotein YmbA	ymbA
33.1052	32.8248	33.166	32.7	32.8816	32.7169		0.0910977	-0.265803	-2.2152	P0A7L8	P0A7L8	50S ribosomal protein L27	rpmA
26.7438	NaN	26.478	26.0729	26.6341	26.3308		0.335612	-0.264984	-1.14406	P06961	P06961	Multifunctional CCA protein;CCA-adding enzyme;2-nucleotidase;2,3-cyclic phosphodiesterase;Phosphatase	cca
31.0057	31.189	31.1804	30.6955	31.0211	30.8684		0.0773152	-0.263357	-2.36412	P0AEB2	P0AEB2	D-alanyl-D-alanine carboxypeptidase DacA	dacA
30.1688	29.8313	30.1441	29.6833	29.7204	29.9571		0.132224	-0.261108	-1.88689	P37765	P37765	Ribosomal large subunit pseudouridine synthase B	rluB
27.5359	NaN	27.6478	27.3935	27.4241	27.1774		0.0962348	-0.260137	-2.39583	P0AFB1	P0AFB1	Lipoprotein NlpI	nlpI
35.0378	34.7975	34.8886	34.4674	34.7252	34.755		0.0877918	-0.258759	-2.24849	P0A7V3	P0A7V3	30S ribosomal protein S3	rpsC
27.5652	28.0804	27.7563	27.6367	27.2982	27.6957		0.257353	-0.257095	-1.31985	P30863	P30863	2,5-diketo-D-gluconic acid reductase B	dkgB
28.1249	28.096	28.4627	28.1375	27.8813	27.8943		0.149496	-0.25685	-1.78108	P0A8I8	P0A8I8	Ribosomal RNA large subunit methyltransferase H	rlmH
27.4398	NaN	27.3055	26.9453	27.1859	27.2277		0.134311	-0.253042	-2.03796	P0ACV0	P0ACV0	Lipid A biosynthesis lauroyltransferase	lpxL
27.0549	NaN	26.9334	26.636	27.0136	26.5738		0.260976	-0.252973	-1.38171	P10443	P10443	DNA polymerase III subunit alpha	dnaE
28.6212	28.4505	28.7696	28.1722	28.5904	28.3209		0.174513	-0.252632	-1.6489	P0A7A2	P0A7A2	Probable phosphoglycerate mutase GpmB	gpmB
29.0856	28.7644	29.1952	28.6395	28.717	28.934		0.183083	-0.251574	-1.60815	P07650	P07650	Thymidine phosphorylase	deoA
28.7557	28.048	28.8314	28.3271	28.405	28.1595		0.394038	-0.247866	-0.954154	P29744	P29744	Flagellar hook-associated protein 3	flgL
34.4421	34.1757	34.3608	33.8135	34.4006	34.0272		0.26287	-0.24577	-1.30187	P0A7W7	P0A7W7	30S ribosomal protein S8	rpsH
30.0441	29.8834	29.7849	29.6919	29.7889	29.4945		0.0993404	-0.245712	-2.13773	P76298	P76298	Flagellar biosynthesis protein FlhA	flhA
29.2587	29.0526	29.3916	28.8563	29.2377	28.878		0.198429	-0.243582	-1.53989	P0A7B8	P0A7B8	ATP-dependent protease subunit HslV	hslV
32.7739	32.5397	32.9304	32.516	32.7752	32.229		0.282273	-0.241266	-1.24143	P08194	P08194	Glycerol-3-phosphate transporter	glpT
30.4021	30.1682	30.1775	29.8021	29.9242	30.2997		0.225735	-0.240555	-1.43078	P04951	P04951	3-deoxy-manno-octulosonate cytidylyltransferase	kdsB
32.3486	32.248	32.7057	32.3141	32.1053	32.1684		0.192212	-0.238154	-1.56687	P45523	P45523	FKBP-type peptidyl-prolyl cis-trans isomerase FkpA	fkpA
28.8979	28.6739	29.0595	28.9923	28.5782	28.3506		0.339822	-0.236685	-1.08276	P0ADB1	P0ADB1	Osmotically-inducible lipoprotein E	osmE
24.6419	NaN	24.4406	25.087	23.8133	24.0142		0.677942	-0.236385	-0.45823	P0ABT5	P0ABT5	tRNA-dihydrouridine synthase B	dusB
33.5842	33.4571	33.2678	33.0461	33.2811	33.2746		0.121134	-0.235752	-1.96302	P0AG30	P0AG30	Transcription termination factor Rho	rho
27.5694	NaN	27.4809	27.4402	27.0324	27.4031		0.266513	-0.233223	-1.36177	P69451	P69451	Long-chain-fatty-acid--CoA ligase	fadD
28.1334	NaN	28.2185	27.7042	28.0849	28.0441		0.241298	-0.231509	-1.45646	P76535	P76535	N-acetylmuramic acid 6-phosphate etherase	murQ
26.3746	NaN	26.547	26.1745	26.413	26.1012		0.191125	-0.231254	-1.68218	P0ACK8	P0ACK8	L-fucose operon activator	fucR
29.8889	29.7033	29.6869	29.5462	29.6865	29.3568		0.117207	-0.229889	-1.99182	P0A746	P0A746	Peptide methionine sulfoxide reductase MsrB	msrB
32.6129	32.4303	32.7437	32.4335	32.3264	32.3425		0.0779644	-0.228141	-2.35645	P0A6H5	P0A6H5	ATP-dependent protease ATPase subunit HslU	hslU
27.5692	NaN	27.731	27.3368	27.4139	27.5157		0.0853049	-0.228009	-2.53159	P76104	P76104	Uncharacterized protease YdcP	ydcP
28.7023	27.5304	28.3109	27.5067	28.3928	27.9627		0.624561	-0.22714	-0.529378	P32680	P32680	Uncharacterized protein YjaG	yjaG
34.6677	34.3312	34.6175	34.1798	34.4206	34.3368		0.147659	-0.226393	-1.79169	P0A7S9	P0A7S9	30S ribosomal protein S13	rpsM
26.753	NaN	27.0105	26.345	26.8021	26.8269		0.391104	-0.223797	-0.999753	P0AAB8	P0AAB8	Universal stress protein D	uspD
26.8583	NaN	26.4664	26.1535	26.3457	26.8195		0.504065	-0.22278	-0.757021	P0AG18	P0AG18	N5-carboxyaminoimidazole ribonucleotide mutase	purE
32.6808	32.5973	32.5998	32.1975	32.5919	32.4213		0.131223	-0.222382	-1.89348	P0A8F0	P0A8F0	Uracil phosphoribosyltransferase	upp
28.8259	NaN	28.7217	28.7435	28.3712	28.5454		0.223704	-0.22045	-1.52914	P77717	P77717	Uncharacterized lipoprotein YbaY	ybaY
34.9112	34.787	35.0057	34.7896	34.4914	34.7617		0.12594	-0.220397	-1.92914	P60438	P60438	50S ribosomal protein L3	rplC
34.6351	34.3173	34.5672	34.2917	34.2418	34.3339		0.0958913	-0.217429	-2.16924	P06959	P06959	Dihydrolipoyllysine-residue acetyltransferase component of pyruvate dehydrogenase complex	aceF
33.8413	33.3692	33.6475	33.2019	33.6412	33.3674		0.313925	-0.215842	-1.15081	P0A7A9	P0A7A9	Inorganic pyrophosphatase	ppa
26.7394	NaN	26.9878	26.8458	26.9757	26.1248		0.586725	-0.214871	-0.606973	P0AEW4	P0AEW4	3,5-cyclic adenosine monophosphate phosphodiesterase CpdA	cpdA
34.4864	34.1349	34.1937	34.005	33.9685	34.2053		0.181515	-0.212073	-1.61546	P02413	P02413	50S ribosomal protein L15	rplO
30.922	30.506	30.766	30.5714	30.5128	30.4755		0.164656	-0.211456	-1.69844	P0A734	P0A734	Cell division topological specificity factor	minE
31.1185	31.253	31.01	30.9693	30.9177	30.8672		0.0516984	-0.209089	-2.74389	P00960	P00960	Glycine--tRNA ligase alpha subunit	glyQ
26.143	NaN	26.2179	26.3382	25.4913	26.0878		0.568237	-0.208013	-0.639052	P31455	P31455	Uncharacterized protein YidR	yidR
29.0441	28.9265	28.877	28.5828	28.876	28.7677		0.104485	-0.207032	-2.09292	P0A951	P0A951	Spermidine N(1)-acetyltransferase	speG
28.2059	27.2576	27.8942	27.4771	27.5913	27.6691		0.507756	-0.206733	-0.726518	P08373	P08373	UDP-N-acetylenolpyruvoylglucosamine reductase	murB
29.4075	29.42	29.2908	28.7449	29.374	29.3825		0.39318	-0.205653	-0.956065	Q46868	Q46868	Uncharacterized protein YqiC	yqiC
28.4884	28.9297	28.6085	28.4076	27.9403	29.0684		0.595136	-0.203391	-0.576547	P0A722	P0A722	Acyl-[acyl-carrier-protein]--UDP-N-acetylglucosamine O-acyltransferase	lpxA
29.5883	29.5693	29.7403	29.3039	29.4663	29.5182		0.0734087	-0.203148	-2.41184	P23839	P23839	UPF0701 protein YicC	yicC
26.8085	NaN	26.8223	26.3272	27.0321	26.4781		0.516552	-0.202869	-0.733166	P0AG96	P0AG96	Protein translocase subunit SecE	secE
31.635	31.6088	31.6627	31.31	31.6203	31.369		0.103674	-0.20238	-2.09983	P22523	P22523	Chromosome partition protein MukB	mukB
26.7974	27.0364	26.4899	26.3775	26.822	26.521		0.382943	-0.201078	-0.979157	P39325	P39325	ABC transporter periplasmic-binding protein YtfQ	ytfQ
29.5156	28.9974	29.3526	29.0048	29.1121	29.1478		0.276011	-0.2003	-1.26049	P52061	P52061	dITP/XTP pyrophosphatase	rdgB
27.9514	NaN	28.0106	27.5222	27.9124	27.9138		0.327029	-0.198209	-1.16846	P0A9F1	P0A9F1	Transcriptional regulator MntR	mntR
28.2964	28.9257	28.585	28.3673	28.2641	28.5886		0.394847	-0.195705	-0.952354	P75957	P75957	Lipoprotein-releasing system ATP-binding protein LolD	lolD
29.1541	28.7495	28.8662	28.7299	28.784	28.6692		0.191946	-0.195552	-1.56804	P0ABU5	P0ABU5	Enhancing lycopene biosynthesis protein 2	elbB
30.8338	30.8911	30.8131	30.9048	30.4285	30.6184		0.236297	-0.195405	-1.3921	P30859	P30859	Putative ABC transporter arginine-binding protein 2	artI
30.0692	29.7953	30.0068	29.5169	30.104	29.6711		0.376602	-0.193082	-0.993728	P0AB28	P0AB28	Uncharacterized protein YceD	yceD
35.4654	35.1746	35.2746	34.9103	35.3308	35.0943		0.263854	-0.19303	-1.29871	P0A850	P0A850	Trigger factor	tig
29.1821	28.9187	29.2901	28.8563	29.0418	28.9138		0.192245	-0.192981	-1.56672	P0AEG6	P0AEG6	Thiol:disulfide interchange protein DsbC	dsbC
25.825	NaN	25.1139	25.2056	25.3178	25.3071		0.52574	-0.192578	-0.715911	P76214	P76214	Protein Ves	ves
37.5533	37.2916	37.5418	37.1324	37.4347	37.2426		0.192495	-0.192315	-1.56562	P0CE48;P0CE47	P0CE48;P0CE47	Elongation factor Tu 2;Elongation factor Tu 1	tufB;tufA
25.3813	NaN	25.5589	25.3362	25.1848	25.3137		0.122651	-0.191845	-2.1331	P0AD21	P0AD21	Uncharacterized protein YejG	yejG
29.4836	29.3414	29.6251	29.3189	29.3398	29.2174		0.101203	-0.191313	-2.12122	P60752	P60752	Lipid A export ATP-binding/permease protein MsbA	msbA
30.0651	29.9651	29.8411	29.5853	29.8161	29.9002		0.171936	-0.189877	-1.66156	P25745	P25745	tRNA-specific 2-thiouridylase MnmA	mnmA
28.8596	28.2312	28.5201	28.4504	28.1667	28.4305		0.408069	-0.18775	-0.923377	P0AAJ5	P0AAJ5	Formate dehydrogenase-O iron-sulfur subunit	fdoH
30.4201	29.9771	30.4144	30.4553	29.7876	30.0069		0.487724	-0.187244	-0.763479	P31057	P31057	3-methyl-2-oxobutanoate hydroxymethyltransferase	panB
30.3758	30.1575	30.3833	29.9617	30.1317	30.2648		0.180309	-0.1861	-1.62112	P08244	P08244	Orotidine 5-phosphate decarboxylase	pyrF
27.6792	27.0184	27.6109	26.832	27.4253	27.4943		0.565822	-0.185654	-0.625057	P64506	P64506	Uncharacterized protein YebY	yebY
32.1375	31.8269	32.0642	31.7652	31.7541	31.9527		0.178216	-0.185519	-1.63104	P0A800	P0A800	DNA-directed RNA polymerase subunit omega	rpoZ
32.8213	32.4478	33.0005	32.8245	32.8106	32.083		0.565799	-0.183814	-0.625096	P0A7S3	P0A7S3	30S ribosomal protein S12	rpsL
28.2679	28.2532	28.3162	27.9139	28.4717	27.9096		0.390004	-0.180686	-0.963174	P45748	P45748	Threonylcarbamoyl-AMP synthase	tsaC
31.6094	31.282	31.6193	31.182	31.4437	31.3474		0.253913	-0.179213	-1.33125	P0AFG0	P0AFG0	Transcription termination/antitermination protein NusG	nusG
25.1276	NaN	25.3013	25.032	25.2423	24.8339		0.359748	-0.178438	-1.07863	P0A6L7	P0A6L7	Altronate oxidoreductase	uxaB
29.4598	29.5409	29.3426	29.2365	29.2328	29.3399		0.0576131	-0.17801	-2.63946	P0ABF1	P0ABF1	Poly(A) polymerase I	pcnB
25.698	NaN	25.9526	25.4733	25.9888	25.4803		0.512213	-0.177857	-0.741402	P0A7Y4	P0A7Y4	Ribonuclease HI	rnhA
34.1042	33.8658	34.2889	34.0157	33.835	33.8777		0.25752	-0.17687	-1.3193	P0ADY3	P0ADY3	50S ribosomal protein L14	rplN
26.2049	NaN	25.8993	26.6807	25.4995	25.4503		0.763312	-0.175251	-0.329691	P0A9W0	P0A9W0	HTH-type transcriptional regulator UlaR	ulaR
33.5834	33.286	33.3983	33.1824	33.3936	33.1692		0.1986	-0.174157	-1.53916	P0A7K6	P0A7K6	50S ribosomal protein L19	rplS
27.4142	27.0918	27.8293	27.2127	27.1861	27.414		0.482565	-0.174154	-0.773183	P0ACU5	P0ACU5	HTH-type transcriptional repressor FabR	fabR
25.7016	NaN	25.9818	25.7501	25.8689	25.3837		0.478179	-0.174136	-0.808079	P21693	P21693	ATP-dependent RNA helicase DbpA	dbpA
35.3697	35.355	35.3102	34.8854	35.5399	35.0918		0.423983	-0.172602	-0.889527	P0A7V8	P0A7V8	30S ribosomal protein S4	rpsD
27.2921	27.3786	27.0974	27.0562	27.1167	27.0783		0.11266	-0.172281	-2.0265	P24205	P24205	Lipid A biosynthesis myristoyltransferase	lpxM
32.3084	32.212	31.7014	30.9842	32.7996	31.928		0.77548	-0.169967	-0.305138	P0AG59	P0AG59	30S ribosomal protein S14	rpsN
28.4625	27.7987	28.4107	27.8788	28.1279	28.1561		0.502768	-0.169668	-0.735618	P0ACB4	P0ACB4	Protoporphyrinogen IX dehydrogenase [menaquinone]	hemG
28.4095	28.4777	28.7074	28.5021	28.3924	28.193		0.256139	-0.169051	-1.32385	P0AEM4	P0AEM4	Negative regulator of flagellin synthesis	flgM
25.5139	NaN	25.5468	25.5866	25.1114	25.3865		0.413296	-0.168866	-0.947476	P76113	P76113	NADPH-dependent curcumin reductase	curA
33.9614	33.117	33.0549	33.5806	32.96	33.0862		0.653249	-0.168826	-0.484679	P0A7M6	P0A7M6	50S ribosomal protein L29	rpmC
29.4347	26.615	29.3987	28.2424	28.2794	28.424		0.866583	-0.167544	-0.179075	P06993	P06993	HTH-type transcriptional regulator MalT	malT
31.243	31.2407	31.2017	30.9252	31.0286	31.2292		0.13711	-0.167455	-1.85552	P21165	P21165	Xaa-Pro dipeptidase	pepQ
29.604	29.5644	29.3118	29.0699	29.3363	29.5724		0.384926	-0.167215	-0.974643	P0ACR9	P0ACR9	Transcriptional repressor MprA	mprA
28.0255	27.9909	28.3987	27.9334	27.9908	27.9913		0.275576	-0.166502	-1.26183	P0AET8	P0AET8	7-alpha-hydroxysteroid dehydrogenase	hdhA
26.1058	NaN	26.3056	25.9654	26.0102	26.1481		0.208191	-0.164461	-1.59867	P76185	P76185	Uncharacterized protein YdhJ	ydhJ
28.8471	29.1275	29.1231	28.8822	28.9773	28.7498		0.225719	-0.16284	-1.43084	P0ACG1	P0ACG1	DNA-binding protein StpA	stpA
27.2846	NaN	27.3645	27.1177	26.9461	27.4227		0.438801	-0.162384	-0.890498	P0AD68	P0AD68	Peptidoglycan synthase FtsI	ftsI
30.3777	30.0858	30.396	29.9269	30.2748	30.1712		0.322942	-0.162218	-1.12655	P06129	P06129	Vitamin B12 transporter BtuB	btuB
27.9021	NaN	28.1889	28.0317	27.6525	27.9661		0.445666	-0.162025	-0.875673	P0A6V1	P0A6V1	Glucose-1-phosphate adenylyltransferase	glgC
25.8596	NaN	26.1148	26.0157	25.6433	25.8176		0.407709	-0.16165	-0.960386	P39285	P39285	Miniconductance mechanosensitive channel MscM	mscM
32.2369	32.1581	32.2834	31.9126	31.9833	32.2985		0.263548	-0.161348	-1.29969	P0A9L3	P0A9L3	FKBP-type 22 kDa peptidyl-prolyl cis-trans isomerase	fklB
27.846	27.1335	27.8635	27.1759	27.7928	27.3924		0.621593	-0.160647	-0.534072	P0AG16	P0AG16	Amidophosphoribosyltransferase	purF
31.0478	31.0737	31.1036	31.0642	30.8893	30.7937		0.120017	-0.15932	-1.97111	P0AFK0	P0AFK0	Metalloprotease PmbA	pmbA
28.1229	28.1755	28.7243	28.0717	28.3037	28.1694		0.477985	-0.159286	-0.781865	P37903	P37903	Universal stress protein F	uspF
27.0423	26.3463	27.0737	26.5922	26.486	26.9078		0.58695	-0.158733	-0.589931	P36928	P36928	Uncharacterized chaperone protein YegD	yegD
31.3706	31.0214	31.4431	31.1057	31.1557	31.0978		0.294082	-0.158587	-1.20655	P08622	P08622	Chaperone protein DnaJ	dnaJ
29.3056	28.7383	28.8693	29.0047	28.6455	28.7929		0.478554	-0.156697	-0.780784	P0AD10	P0AD10	Uncharacterized protein YecJ	yecJ
27.6837	NaN	27.8304	28.1533	27.3118	27.3465		0.698378	-0.153205	-0.426682	P25535	P25535	2-octaprenylphenol hydroxylase	ubiI
30.8188	30.6138	30.6409	30.4282	30.6147	30.5752		0.151397	-0.151785	-1.77024	P0A9M5	P0A9M5	Xanthine phosphoribosyltransferase	gpt
27.4582	27.6623	27.6246	27.2791	27.7661	27.2461		0.446561	-0.151307	-0.843253	P69795	P69795	N,N-diacetylchitobiose-specific phosphotransferase enzyme IIB component	chbB
28.2009	28.231	28.4829	28.1005	28.0307	28.3306		0.301183	-0.150976	-1.18621	P0A8W2	P0A8W2	Transcriptional regulator SlyA	slyA
26.5823	NaN	26.8417	26.3815	26.5921	26.7115		0.410621	-0.150342	-0.953636	P37746	P37746	Putative O-antigen transporter	rfbX
29.5099	29.4622	29.406	29.3727	29.3995	29.1572		0.143566	-0.149573	-1.81586	P0A8B5	P0A8B5	Nucleoid-associated protein YbaB	ybaB
26.4101	26.3322	26.5335	26.4416	NaN	26.1107		0.378391	-0.149139	-1.03098	P36999	P36999	23S rRNA (guanine(745)-N(1))-methyltransferase	rlmA
29.5822	29.5149	29.643	29.3194	29.4758	29.5102		0.104986	-0.144899	-2.08869	P77247	P77247	2-deoxyglucose-6-phosphate phosphatase	yniC
27.6665	27.2432	27.4791	27.1733	27.2355	27.5465		0.439018	-0.144489	-0.858497	P24202	P24202	Mrr restriction system protein	mrr
29.3658	28.3506	29.2401	28.8138	28.9577	28.7537		0.68128	-0.14377	-0.442083	P77348	P77348	Periplasmic murein peptide-binding protein	mppA
35.5793	35.1518	35.5203	35.2029	35.2637	35.3539		0.365419	-0.143575	-1.01996	P0A6Y8	P0A6Y8	Chaperone protein DnaK	dnaK
29.0111	29.3302	28.9946	28.8742	28.8801	29.1542		0.375781	-0.142425	-0.995631	P37617	P37617	Lead, cadmium, zinc and mercury-transporting ATPase	zntA
32.3936	32.1229	32.2988	32.2803	31.9058	32.2085		0.371539	-0.140252	-1.00552	P0A858	P0A858	Triosephosphate isomerase	tpiA
27.7243	27.9272	27.7072	27.4989	27.7357	27.7033		0.242649	-0.140245	-1.36966	P0AD57	P0AD57	Octaprenyl-diphosphate synthase	ispB
30.2101	30.0531	30.8098	30.1872	30.1734	30.2942		0.582904	-0.139432	-0.596593	P0AFH8	P0AFH8	Osmotically-inducible protein Y	osmY
27.852	28.047	27.9633	27.3854	28.2397	27.8216		0.613225	-0.1385	-0.547381	P0AF98	P0AF98	Lipopolysaccharide export system permease protein LptF	lptF
30.8255	30.4728	30.8332	30.6855	30.1394	30.8915		0.614894	-0.138318	-0.544717	P0A6Y1	P0A6Y1	Integration host factor subunit beta	ihfB
25.464	NaN	25.5846	25.0995	25.4952	25.5705		0.533754	-0.13592	-0.701056	P0ADV9	P0ADV9	Lipopolysaccharide export system protein LptC	lptC
32.4294	32.3298	32.5761	32.2584	32.456	32.2153		0.259607	-0.135207	-1.31246	P0AG86	P0AG86	Protein-export protein SecB	secB
29.1575	28.8141	29.5159	29.1924	28.8114	29.0796		0.592632	-0.134697	-0.580628	P05042	P05042	Fumarate hydratase class II	fumC
27.9344	NaN	27.5466	27.68	27.6402	27.4973		0.464989	-0.134691	-0.835004	P29131	P29131	Cell division protein FtsN	ftsN
30.3571	30.1628	30.4103	30.2856	30.136	30.1066		0.224841	-0.133998	-1.43413	P00946	P00946	Mannose-6-phosphate isomerase	manA
27.4319	NaN	27.7701	27.4387	27.5473	27.4295		0.409811	-0.129171	-0.95551	P0A738	P0A738	Cyclic pyranopterin monophosphate synthase accessory protein	moaC
26.8728	NaN	26.798	26.855	26.5826	26.6855		0.315563	-0.127688	-1.20209	P06709	P06709	Bifunctional ligase/repressor BirA	birA
35.5224	35.3148	35.4705	35.3354	35.3104	35.2803		0.119353	-0.127239	-1.97595	P0AFG8	P0AFG8	Pyruvate dehydrogenase E1 component	aceE
30.1986	30.1906	30.1452	29.8884	30.1327	30.132		0.200494	-0.127099	-1.53111	P25798	P25798	Flagellar M-ring protein	fliF
30.6334	30.5832	30.7644	30.5613	30.5428	30.506		0.0933848	-0.12366	-2.19294	P31224;P24181	P31224	Multidrug efflux pump subunit AcrB	acrB
31.1646	31.2815	31.1974	30.8985	31.198	31.1761		0.294145	-0.123633	-1.20637	P0AGA2	P0AGA2	Protein translocase subunit SecY	secY
27.6246	27.8654	NaN	28.2207	27.5648	27.0929		0.800814	-0.118908	-0.275506	P18390	P18390	Uncharacterized protein YjjA	yjjA
31.3265	31.1155	30.9691	31.0619	30.898	31.0952		0.379951	-0.11862	-0.986007	P0A9H9	P0A9H9	Protein phosphatase CheZ	cheZ
25.8108	NaN	26.3314	25.8212	26.1082	25.9319		0.633708	-0.117349	-0.528576	P27243	P27243	O-antigen ligase	rfaL
29.8894	29.5548	29.8947	29.6812	29.8036	29.5051		0.458455	-0.11633	-0.81963	P0A9N4	P0A9N4	Pyruvate formate-lyase 1-activating enzyme	pflA
27.8844	26.8413	27.1218	27.1376	27.3505	27.0123		0.741296	-0.115681	-0.353878	P39265	P39265	D-allose-binding periplasmic protein	alsB
30.051	29.9212	29.965	29.7029	30.1253	29.7622		0.447564	-0.115625	-0.841241	P36979	P36979	Dual-specificity RNA methyltransferase RlmN	rlmN
33.1827	33.0695	33.1669	32.9677	33.0477	33.0613		0.0677546	-0.114096	-2.48627	P0A7E5	P0A7E5	CTP synthase	pyrG
29.9535	29.6527	29.7868	29.6389	29.5547	29.8587		0.416955	-0.113608	-0.904345	P0A6S0	P0A6S0	Flagellar L-ring protein	flgH
27.5095	NaN	27.5584	27.5582	27.1554	27.5509		0.561569	-0.112444	-0.650813	P21893	P21893	Single-stranded-DNA-specific exonuclease RecJ	recJ
28.7823	27.3935	28.8548	28.215	28.0619	28.4249		0.833009	-0.109573	-0.224997	P14081	P14081	Selenocysteine-specific elongation factor	selB
25.989	NaN	25.7601	25.86	25.5218	25.9164		0.590183	-0.108494	-0.601055	P76086	P76086	Transcriptional repressor PaaX	paaX
28.0771	NaN	28.3403	27.9804	28.3344	28.002		0.601965	-0.103129	-0.581078	P0A8A4	P0A8A4	Phosphoenolpyruvate synthase regulatory protein	ppsR
28.6543	28.6706	28.1143	28.1721	28.5077	28.4508		0.650228	-0.102832	-0.48933	P63417	P63417	Uncharacterized N-acetyltransferase YhbS	yhbS
30.1642	29.4229	30.1604	29.8401	29.7985	29.8016		0.699398	-0.102453	-0.415054	P09424	P09424	Mannitol-1-phosphate 5-dehydrogenase	mtlD
28.8193	29.0694	28.6733	28.9493	28.6878	28.6183		0.541691	-0.102188	-0.666283	P0A9C9	P0A9C9	Fructose-1,6-bisphosphatase 1 class 2	glpX
32.0093	31.8736	31.979	31.7687	31.8958	31.8932		0.159133	-0.101449	-1.72758	P45577	P45577	RNA chaperone ProQ	proQ
25.8815	NaN	25.7989	25.7772	25.8169	25.6278		0.303649	-0.0996046	-1.23837	P06846	P06846	HTH-type transcriptional regulator EbgR	ebgR
27.7322	NaN	27.5321	27.682	27.4088	27.5077		0.492189	-0.0992775	-0.780167	P19624	P19624	4-hydroxythreonine-4-phosphate dehydrogenase	pdxA
28.913	28.211	28.8779	28.4749	28.6029	28.6272		0.693181	-0.0989488	-0.424288	P67080	P67080	UPF0001 protein YggS	yggS
27.7345	NaN	27.5784	27.3791	27.6195	27.6759		0.507737	-0.0983251	-0.749957	P26648	P26648	Cell division protein FtsP	ftsP
33.9173	33.7236	33.8585	33.6786	33.675	33.8509		0.294555	-0.0983124	-1.20518	P05055	P05055	Polyribonucleotide nucleotidyltransferase	pnp
26.2532	NaN	26.1086	26.0989	25.8591	26.2919		0.606858	-0.0975755	-0.572863	P52062	P52062	Oxygen-independent coproporphyrinogen-III oxidase-like protein YggW	yggW
31.7197	31.8358	31.7533	31.8048	31.5241	31.6917		0.338854	-0.0960681	-1.08522	P0ABJ1	P0ABJ1	Cytochrome bo(3) ubiquinol oxidase subunit 2	cyoA
29.8196	28.1064	29.6032	29.0681	28.924	29.251		0.870024	-0.0953751	-0.174398	P43329	P43329	ATP-dependent RNA helicase HrpA	hrpA
26.3681	NaN	26.709	26.5551	26.3879	26.3868		0.560958	-0.0952571	-0.651897	P33029	P33029	Uncharacterized oxidoreductase YeiQ	yeiQ
27.672	NaN	27.3479	27.5225	27.5456	27.1802		0.662442	-0.0938857	-0.48254	P76170	P76170	UPF0482 protein YnfB	ynfB
26.9787	NaN	26.6871	26.6657	26.7255	26.8278		0.508845	-0.093228	-0.747833	P52644	P52644	Heat shock protein HslJ	hslJ
27.6331	NaN	27.7876	27.9055	27.5853	27.3633		0.69164	-0.0922899	-0.437024	P27431	P27431	50S ribosomal protein L16 arginine hydroxylase	roxA
26.2347	NaN	26.7652	26.2112	26.4762	26.5358		0.722126	-0.0921933	-0.390677	P39315	P39315	Quinone oxidoreductase 2	qorB
26.1449	NaN	25.7707	26.0727	25.6452	25.8871		0.701583	-0.0894531	-0.421783	P0AB14	P0AB14	Uncharacterized protein YccJ	yccJ
29.7954	29.9851	29.9265	29.8643	29.7876	29.7926		0.226771	-0.0874863	-1.42691	P05020	P05020	Dihydroorotase	pyrC
30.9792	30.8234	30.8284	30.4804	30.909	30.9801		0.62369	-0.0871722	-0.530753	P76576	P76576	UPF0070 protein YfgM	yfgM
31.0204	30.7008	30.7415	30.5777	30.7159	30.9114		0.571179	-0.0859267	-0.616069	P0AE18	P0AE18	Methionine aminopeptidase	map
26.564	NaN	26.5207	26.4246	26.2278	26.7249		0.686928	-0.083224	-0.44429	P32157	P32157	Protein YiiM	yiiM
30.3302	30.4414	30.1087	30.332	30.1557	30.1443		0.511843	-0.0827885	-0.719111	P0A7F6	P0A7F6	S-adenosylmethionine decarboxylase proenzyme;S-adenosylmethionine decarboxylase beta chain;S-adenosylmethionine decarboxylase alpha chain	speD
27.3257	NaN	27.4928	27.5106	27.271	27.1996		0.589388	-0.0822109	-0.602413	P0A8Z0	P0A8Z0	Acyl-CoA thioester hydrolase YciA	yciA
27.6917	NaN	28.1732	27.9587	27.7796	27.8145		0.701084	-0.0814975	-0.422545	P0A6Q6	P0A6Q6	3-hydroxyacyl-[acyl-carrier-protein] dehydratase FabZ	fabZ
26.8148	NaN	26.6339	26.6927	26.6389	26.6064		0.371898	-0.0783717	-1.04731	P32664	P32664	NADH pyrophosphatase	nudC
30.6971	30.4998	30.5996	30.1032	30.7954	30.6658		0.742857	-0.0773398	-0.35163	P0AG27	P0AG27	Uncharacterized protein YibN	yibN
33.0784	32.8029	32.9924	32.6508	33.0246	32.9664		0.614631	-0.0772934	-0.545136	P0A905	P0A905	Outer membrane lipoprotein SlyB	slyB
28.9469	29.1809	29.1441	29.22	28.774	29.046		0.630791	-0.0772851	-0.519569	P03817	P03817	Protein MioC	mioC
28.4762	28.2232	28.3868	27.9745	28.5039	28.3851		0.695874	-0.0742455	-0.420283	P63228	P63228	D-glycero-beta-D-manno-heptose-1,7-bisphosphate 7-phosphatase	gmhB
32.0234	31.7499	32.0766	32.0809	31.6848	31.8636		0.655601	-0.0735181	-0.481066	P0A715	P0A715	2-dehydro-3-deoxyphosphooctonate aldolase	kdsA
26.4919	NaN	26.7089	26.4435	26.4757	26.6615		0.581721	-0.0734409	-0.615581	P09996	P09996	Uncharacterized protein YidB	yidB
34.2358	34.0159	34.2214	34.145	33.9852	34.1317		0.466262	-0.0704435	-0.804386	P0A870	P0A870	Transaldolase B	talB
28.7714	28.8307	28.8384	29.1358	28.5742	28.5192		0.740166	-0.0704339	-0.355505	P0A784	P0A784	Oligoribonuclease	orn
31.3759	31.4754	31.3492	31.1544	31.391	31.4459		0.513476	-0.0697136	-0.716165	P0A9P4	P0A9P4	Thioredoxin reductase	trxB
35.0997	34.8834	34.9958	34.9603	34.8899	34.9219		0.353173	-0.0689379	-1.0495	P13035	P13035	Aerobic glycerol-3-phosphate dehydrogenase	glpD
28.3776	28.3416	28.5791	28.061	28.4225	28.6169		0.730814	-0.0660082	-0.369024	P23894	P23894	Protease HtpX	htpX
25.8989	NaN	25.5244	25.5662	25.7099	25.6629		0.692375	-0.0653089	-0.435892	P0AEN4	P0AEN4	Cell division protein FtsL	ftsL
28.0333	27.7786	28.1485	28.0474	27.9763	27.7425		0.6742	-0.0647017	-0.452749	P77150	P77150	Pyridoxamine kinase	pdxY
33.8279	33.6062	33.666	33.1099	33.9712	33.8262		0.826282	-0.0642726	-0.234264	P0A9Y6	P0A9Y6	Cold shock-like protein CspC	cspC
26.7119	NaN	26.1087	25.7925	26.6877	26.5601		0.890661	-0.0635548	-0.149477	P30864	P30864	Uncharacterized HTH-type transcriptional regulator YafC	yafC
28.3674	27.395	28.0559	28.036	27.6694	27.9229		0.846302	-0.0633672	-0.206751	P75867	P75867	Putative Lon protease homolog	ycbZ
30.8274	30.6022	30.8673	30.8098	30.6231	30.6772		0.565171	-0.0622578	-0.626153	P0AAX8	P0AAX8	Probable L,D-transpeptidase YbiS	ybiS
27.5712	NaN	27.537	27.6966	26.9931	27.7876		0.861269	-0.0616995	-0.190236	P0A8D0	P0A8D0	Transcriptional repressor NrdR	nrdR
27.2874	NaN	26.7125	27.6984	26.0836	27.0331		0.929563	-0.0616147	-0.0960147	P0ABD3	P0ABD3	Bacterioferritin	bfr
32.7906	32.5435	32.8127	32.5863	32.7647	32.6146		0.587407	-0.0604057	-0.589181	P35340	P35340	Alkyl hydroperoxide reductase subunit F	ahpF
25.7229	NaN	25.2006	25.4017	25.4828	25.3222		0.789208	-0.0594886	-0.292155	P0ACZ4	P0ACZ4	Positive transcription regulator EvgA	evgA
26.3699	NaN	26.7757	27.1947	26.2344	26.1111		0.90695	-0.0593646	-0.127034	P60472	P60472	Ditrans,polycis-undecaprenyl-diphosphate synthase ((2E,6E)-farnesyl-diphosphate specific)	ispU
28.3054	28.9623	28.9801	28.6419	28.8053	28.6259		0.812053	-0.0582263	-0.253951	P0A9E5	P0A9E5	Fumarate and nitrate reduction regulatory protein	fnr
33.0637	32.8891	33.1026	32.8937	33.0734	32.9212		0.553427	-0.05572	-0.646079	P32132	P32132	GTP-binding protein TypA/BipA	typA
33.5085	33.3279	33.4695	33.3702	33.3326	33.4375		0.429437	-0.0552114	-0.878168	P00961	P00961	Glycine--tRNA ligase beta subunit	glyS
30.3771	30.2987	30.2732	30.1616	30.4333	30.1948		0.591443	-0.0530745	-0.582569	P0A9U3	P0A9U3	Uncharacterized ABC transporter ATP-binding protein YbiT	ybiT
35.201	34.8372	35.1572	34.8754	35.051	35.1105		0.714947	-0.0528056	-0.392147	P0A9B2	P0A9B2	Glyceraldehyde-3-phosphate dehydrogenase A	gapA
27.3873	26.7842	27.171	26.9847	26.9865	27.2172		0.802895	-0.0513554	-0.266686	P0AGL7	P0AGL7	Ribosomal RNA small subunit methyltransferase E	rsmE
26.8924	NaN	26.8583	26.7234	26.8664	26.8846		0.50579	-0.0505234	-0.753698	P75777	P75777	UPF0194 membrane protein YbhG	ybhG
26.8572	NaN	27.2448	26.9826	27.1152	26.9101		0.787108	-0.0483878	-0.295178	P23367	P23367	DNA mismatch repair protein MutL	mutL
29.8463	29.8668	29.5163	29.6199	29.5719	29.8968		0.77299	-0.0469583	-0.308657	P04425	P04425	Glutathione synthetase	gshB
26.5461	NaN	25.7968	25.876	26.0929	26.4052		0.900056	-0.0467577	-0.136521	P76002	P76002	Inhibitor of g-type lysozyme	pliG
28.2392	28.2917	28.3603	28.1004	28.3154	28.335		0.602948	-0.0467548	-0.563883	P0ADS2	P0ADS2	Cell division protein ZapA	zapA
32.7951	32.709	32.8605	32.7716	32.6954	32.7575		0.400699	-0.0467059	-0.939428	P21513	P21513	Ribonuclease E	rne
29.5803	29.5573	29.6643	29.4772	29.5722	29.6148		0.428291	-0.0458705	-0.880546	P0A9V1	P0A9V1	Lipopolysaccharide export system ATP-binding protein LptB	lptB
32.219	31.8776	32.0968	31.9333	32.1443	31.9796		0.721434	-0.0454	-0.382663	P0A6K6	P0A6K6	Phosphopentomutase	deoB
27.5368	NaN	27.3005	27.1597	27.5577	27.4041		0.813025	-0.0448027	-0.258098	P0A6V5	P0A6V5	Thiosulfate sulfurtransferase GlpE	glpE
30.6331	30.4684	30.5493	30.5532	30.3595	30.6044		0.640766	-0.0445786	-0.503983	P25437	P25437	S-(hydroxymethyl)glutathione dehydrogenase	frmA
30.5466	30.4486	30.8812	30.6822	30.4925	30.5929		0.81076	-0.0363007	-0.255746	P69924	P69924	Ribonucleoside-diphosphate reductase 1 subunit beta	nrdB
29.2376	28.6981	29.1743	28.8966	28.8989	29.2062		0.864623	-0.0361487	-0.181743	P03004	P03004	Chromosomal replication initiator protein DnaA	dnaA
28.0747	28.1409	28.2763	28.9331	27.6809	27.7707		0.934352	-0.0357354	-0.087671	P22524	P22524	Chromosome partition protein MukE	mukE
24.4036	NaN	24.3691	24.3075	24.6155	24.1401		0.870576	-0.0319506	-0.177289	P0ACU2	P0ACU2	HTH-type transcriptional regulator RutR	rutR
30.1372	30.1059	30.494	29.7348	30.202	30.7066		0.923842	-0.0312386	-0.101763	P0AGK4	P0AGK4	RNA-binding protein YhbY	yhbY
30.0779	29.9889	30.1011	29.9073	30.2542	29.913		0.807511	-0.0311489	-0.260261	P69874	P69874	Spermidine/putrescine import ATP-binding protein PotA	potA
27.3421	NaN	27.4792	27.4287	27.4114	27.2992		0.701939	-0.0308313	-0.421241	P45568	P45568	1-deoxy-D-xylulose 5-phosphate reductoisomerase	dxr
31.2273	31.0926	31.2655	31.0833	31.3377	31.0764		0.785595	-0.0292931	-0.29089	P0AC69	P0AC69	Glutaredoxin-4	grxD
28.8875	28.8052	28.698	28.8812	28.8095	28.6159		0.785542	-0.0280374	-0.290965	P0AF03	P0AF03	Molybdopterin adenylyltransferase	mog
29.2336	29.2124	29.1415	29.0993	29.1184	29.2879		0.700971	-0.0272802	-0.412725	P0A8C4	P0A8C4	UPF0149 protein YgfB	ygfB
27.5402	NaN	27.7325	27.7723	27.5767	27.4853		0.860983	-0.0249087	-0.190634	P33650	P33650	Ferrous iron transport protein B	feoB
31.8444	31.6308	31.7963	31.6539	31.7611	31.7819		0.759412	-0.0248826	-0.327929	P0AE06	P0AE06	Multidrug efflux pump subunit AcrA	acrA
29.7473	29.8526	29.5576	29.5993	29.7098	29.7754		0.820369	-0.0243492	-0.242432	P0A7D7	P0A7D7	Phosphoribosylaminoimidazole-succinocarboxamide synthase	purC
29.494	29.2131	28.7287	28.9072	29.3807	29.0784		0.93397	-0.0231819	-0.0881829	P43533	P43533	Flagella synthesis protein FlgN	flgN
26.6628	NaN	26.8994	26.7316	26.7796	26.7684		0.828817	-0.0212558	-0.235733	P08660	P08660	Lysine-sensitive aspartokinase 3	lysC
26.9705	NaN	27.0948	27.2435	26.5915	27.2009		0.944937	-0.020683	-0.0749982	P21338	P21338	Ribonuclease I	rna
28.0724	NaN	28.0953	27.4006	28.6035	28.1881		0.968049	-0.0198034	-0.0434822	P51024	P51024	Uncharacterized protein YaiL	yaiL
31.0817	31.2012	31.1719	31.2258	31.0831	31.0875		0.758297	-0.0194664	-0.329518	P00582	P00582	DNA polymerase I	polA
31.6754	31.4399	31.6592	31.6834	31.3478	31.6852		0.893255	-0.0193609	-0.142932	P0ABZ6	P0ABZ6	Chaperone SurA	surA
28.786	28.444	28.5656	28.4936	28.6516	28.5967		0.879075	-0.017882	-0.162114	P29680	P29680	Uroporphyrinogen decarboxylase	hemE
25.4686	NaN	25.5798	25.6922	25.3596	25.4756		0.916773	-0.0150429	-0.113542	P17888	P17888	Primosomal protein N	priA
32.1179	31.9868	32.1177	32.126	31.936	32.117		0.857769	-0.0144691	-0.191081	P0ADY1	P0ADY1	Peptidyl-prolyl cis-trans isomerase D	ppiD
28.8902	28.6166	28.8537	28.6078	29.0854	28.6293		0.946656	-0.012661	-0.0712005	P61316	P61316	Outer-membrane lipoprotein carrier protein	lolA
27.491	26.889	27.5327	27.3232	27.1664	27.3887		0.960587	-0.0114714	-0.0525805	P0A8H8	P0A8H8	DNA gyrase inhibitor YacG	yacG
28.5534	26.6413	28.3295	27.9073	27.7371	27.8471		0.986535	-0.0108725	-0.017954	P0AFQ7	P0AFQ7	Uncharacterized deoxyribonuclease YcfH	ycfH
27.6274	NaN	27.833	27.8563	27.5491	27.7607		0.957138	-0.00816949	-0.0583512	P24183	P24183	Formate dehydrogenase, nitrate-inducible, major subunit	fdnG
28.5007	28.665	28.5809	28.6127	28.4773	28.6327		0.912302	-0.00798162	-0.117266	P00887	P00887	Phospho-2-dehydro-3-deoxyheptonate aldolase, Trp-sensitive	aroH
32.075	31.9922	32.3582	32.2556	31.9289	32.2178		0.961877	-0.0077006	-0.0508584	P0ABI8	P0ABI8	Cytochrome bo(3) ubiquinol oxidase subunit 1	cyoB
31.8682	31.7193	31.7751	31.7582	31.7601	31.8218		0.883944	-0.00749397	-0.15552	P33136	P33136	Glucans biosynthesis protein G	mdoG
30.8814	30.4664	30.6556	30.6879	30.7701	30.527		0.967105	-0.00612513	-0.043878	P0AER0	P0AER0	Glycerol uptake facilitator protein	glpF
27.3195	NaN	26.9217	26.8494	27.3209	27.1743		0.981769	-0.00578117	-0.0248034	P05637	P05637	Bis(5-nucleosyl)-tetraphosphatase [symmetrical]	apaH
33.2325	32.9385	33.4212	33.0961	33.2007	33.281		0.976043	-0.00480143	-0.0319498	P0A6F9	P0A6F9	10 kDa chaperonin	groS
30.4116	30.2586	30.2991	30.2083	30.4904	30.2563		0.963832	-0.00474866	-0.0482477	P0A7X6	P0A7X6	Ribosome maturation factor RimM	rimM
32.3975	32.3962	32.487	32.2979	32.5243	32.4485		0.96558	-0.00335185	-0.0459137	P0A9X4	P0A9X4	Rod shape-determining protein MreB	mreB
29.6524	29.6854	29.6314	29.4973	29.6961	29.7679		0.975718	-0.00267029	-0.0323834	P63389	P63389	Uncharacterized ABC transporter ATP-binding protein YheS	yheS
30.5721	29.6847	30.1004	30.3733	29.9552	30.0243		0.996235	-0.00144132	-0.00501937	P61949	P61949	Flavodoxin-1	fldA
28.6882	NaN	28.6999	28.532	28.936	28.611		0.995261	-0.00102933	-0.00644692	P46889	P46889	DNA translocase FtsK	ftsK
27.0361	NaN	26.9875	26.7297	27.0392	27.2667		0.999798	5.53131e-05	0.00027424	P0A6E1	P0A6E1	Shikimate kinase 2	aroL
28.0251	28.3642	28.5237	28.5256	28.0344	28.3611		0.990125	0.00271289	0.0131666	P41052	P41052	Membrane-bound lytic murein transglycosylase B	mltB
27.749	NaN	27.5545	27.5349	28.0493	27.3793		0.992521	0.00275962	0.0101746	P0ACL2	P0ACL2	Exu regulon transcriptional regulator	exuR
26.4171	NaN	26.833	26.3474	26.6396	26.8968		0.991757	0.00288105	0.0112137	P0A6A0	P0A6A0	Probable protein kinase UbiB	ubiB
34.7309	34.6207	34.7723	34.633	34.7893	34.7118		0.960315	0.00338364	0.0529448	P0A7Z4	P0A7Z4	DNA-directed RNA polymerase subunit alpha	rpoA
28.979	29.1868	29.0375	29.0217	29.1842	29.0137		0.950963	0.00544167	0.0654411	P0ADT5	P0ADT5	Putative acid--amine ligase YgiC	ygiC
34.7205	34.4503	34.6558	34.2978	34.9155	34.6309		0.977585	0.00586446	0.0298919	P0A9P0	P0A9P0	Dihydrolipoyl dehydrogenase	lpdA
29.9665	30.0794	30.0836	29.9307	30.1775	30.0414		0.938102	0.00669543	0.0826486	P17117	P17117	Oxygen-insensitive NADPH nitroreductase	nfsA
31.9727	31.8142	31.902	32.0214	31.8573	31.8365		0.911519	0.00879288	0.118319	P23893	P23893	Glutamate-1-semialdehyde 2,1-aminomutase	hemL
32.4053	32.6149	32.5687	32.3642	32.6126	32.6477		0.919107	0.0118434	0.108119	P0A9K9	P0A9K9	FKBP-type peptidyl-prolyl cis-trans isomerase SlyD	slyD
35.8131	35.5754	35.7626	35.5128	35.8394	35.8368		0.927499	0.0126228	0.0968573	P0A6F3	P0A6F3	Glycerol kinase	glpK
26.6619	NaN	26.8978	27.2334	26.6738	26.4725		0.967908	0.0133963	0.0436751	P0ACM2	P0ACM2	HTH-type transcriptional repressor RspR	rspR
25.7429	NaN	25.9999	26.1875	25.566	25.9013		0.960522	0.0134802	0.0537389	P03023	P03023	Lactose operon repressor	lacI
29.7912	29.6594	29.9704	29.8376	29.7344	29.8982		0.879691	0.0164528	0.161279	P0A8K1	P0A8K1	Phosphatidylserine decarboxylase proenzyme;Phosphatidylserine decarboxylase alpha chain;Phosphatidylserine decarboxylase beta chain	psd
30.9333	31.008	31.0696	30.8853	31.185	30.9949		0.859936	0.0180645	0.188126	P64604	P64604	Probable phospholipid ABC transporter-binding protein MlaD	mlaD
30.2312	30.0212	29.8711	29.8214	30.3314	30.03		0.918336	0.0197748	0.109155	P37760	P37760	dTDP-4-dehydrorhamnose reductase	rfbD
34.4106	34.3086	34.1641	33.7699	34.7137	34.4608		0.947572	0.0203629	0.0699756	P0ACF0	P0ACF0	DNA-binding protein HU-alpha	hupA
31.2421	30.5761	31.3478	31.3668	30.6499	31.2105		0.952907	0.0204315	0.0628423	P0ABJ9	P0ABJ9	Cytochrome bd-I ubiquinol oxidase subunit 1	cydA
29.6229	29.5245	29.8207	29.7683	29.4706	29.7913		0.885656	0.0206966	0.153203	P0AAZ7	P0AAZ7	UPF0434 protein YcaR	ycaR
32.865	32.7191	32.698	32.7853	32.8291	32.7308		0.742346	0.0210381	0.352366	P17169	P17169	Glutamine--fructose-6-phosphate aminotransferase [isomerizing]	glmS
29.7163	29.7663	29.8386	29.7755	29.7053	29.9171		0.739696	0.0255438	0.356183	P22188	P22188	UDP-N-acetylmuramoyl-L-alanyl-D-glutamate--2,6-diaminopimelate ligase	murE
26.2981	NaN	26.5822	26.39	26.5693	26.4443		0.840151	0.0277217	0.219776	P24207	P24207	Phenylalanine-specific permease	pheP
27.9498	27.6262	27.9346	27.6095	28.2166	27.7722		0.895813	0.0292702	0.139478	P76445	P76445	Lipid A 1-diphosphate synthase	lpxT
28.7791	28.6997	28.882	28.5226	29.0126	28.92		0.852937	0.0314891	0.197677	P24203	P24203	Uncharacterized GTP-binding protein YjiA	yjiA
31.2707	31.088	31.4515	NaN	31.3102	31.2942		0.827686	0.0321747	0.237329	P0ADZ0	P0ADZ0	50S ribosomal protein L23	rplW
31.0775	31.556	30.6576	30.7792	31.3351	31.2761		0.921007	0.0331205	0.105568	P23869	P23869	Peptidyl-prolyl cis-trans isomerase B	ppiB
28.4268	27.7151	28.2521	27.8234	28.4732	28.2028		0.907806	0.0351772	0.123314	P16926	P16926	Cell shape-determining protein MreC	mreC
32.2027	32.2023	32.3675	32.2201	32.4127	32.2471		0.683364	0.0358009	0.438954	P00452	P00452	Ribonucleoside-diphosphate reductase 1 subunit alpha	nrdA
28.9119	28.3511	28.8936	28.7217	28.8584	28.685		0.859368	0.0361462	0.1889	P0AE22	P0AE22	Class B acid phosphatase	aphA
31.1312	31.0616	31.06	31.0048	31.2325	31.1241		0.631243	0.0362256	0.518858	P0A8J8	P0A8J8	ATP-dependent RNA helicase RhlB	rhlB
27.1398	NaN	26.7547	27.593	26.4403	26.9224		0.938613	0.0380316	0.0836381	P0AF26	P0AF26	Nitrate reductase molybdenum cofactor assembly chaperone NarJ	narJ
24.9304	NaN	24.6363	24.9249	24.9335	24.6136		0.830928	0.0406268	0.232754	P0ACI6	P0ACI6	Regulatory protein AsnC	asnC
26.334	NaN	25.956	26.3509	26.3892	25.8223		0.887138	0.0424436	0.154343	P25738	P25738	Acidic protein MsyB	msyB
25.2059	NaN	25.4769	25.2094	25.4753	25.471		0.791843	0.0438137	0.288366	P0AFR0	P0AFR0	NTE family protein RssA	rssA
26.2917	NaN	26.5053	26.4023	26.4866	26.4384		0.643396	0.0439231	0.512906	P06282	P06282	CDP-diacylglycerol pyrophosphatase	cdh
32.6512	32.5391	32.6419	32.6014	32.6934	32.6745		0.372574	0.0457166	1.0031	P0A9M8	P0A9M8	Phosphate acetyltransferase	pta
25.8066	NaN	26.2133	26.2815	25.8419	26.0477		0.846457	0.0470896	0.21093	P0AF56	P0AF56	Uncharacterized protein YjcO	yjcO
26.611	NaN	26.666	26.9068	26.7282	26.4224		0.81368	0.0472523	0.257166	P13458	P13458	Nuclease SbcCD subunit C	sbcC
29.4765	NaN	28.9244	28.8579	29.221	29.6651		0.904639	0.0475082	0.130212	P0A937	P0A937	Outer membrane protein assembly factor BamE	bamE
25.3505	NaN	25.3052	25.0919	25.557	25.4779		0.814366	0.0477174	0.256192	P28630	P28630	DNA polymerase III subunit delta	holA
26.098	NaN	26.2288	26.2976	26.0318	26.3079		0.724069	0.049022	0.387762	P0A8P6	P0A8P6	Tyrosine recombinase XerC	xerC
29.882	30.1274	29.7133	29.9387	29.813	30.1182		0.759029	0.0490456	0.328476	P15034	P15034	Xaa-Pro aminopeptidase	pepP
32.048	32.3732	32.1772	32.0608	32.4384	32.2467		0.750433	0.0491727	0.340755	P0ACJ8	P0ACJ8	cAMP-activated global transcriptional regulator CRP	crp
28.002	27.9588	27.822	27.7778	28.0002	28.1533		0.705084	0.0495224	0.406648	P17443	P17443	UDP-N-acetylglucosamine--N-acetylmuramyl-(pentapeptide) pyrophosphoryl-undecaprenol N-acetylglucosamine transferase	murG
29.686	29.4205	29.9064	29.5527	29.8689	29.7435		0.777596	0.0507285	0.302151	P21499	P21499	Ribonuclease R	rnr
31.6767	31.5911	32.3322	31.7504	32.2738	31.7308		0.869049	0.0516529	0.175722	P0AG51	P0AG51	50S ribosomal protein L30	rpmD
29.6272	29.7521	29.7739	29.6587	29.4007	30.2505		0.848267	0.0521692	0.204061	P60560	P60560	GMP reductase	guaC
26.4077	NaN	26.328	26.3732	26.4095	26.4775		0.368131	0.0522118	1.05692	P0ACV8	P0ACV8	Uncharacterized protein YmjA	ymjA
26.4863	NaN	26.626	26.4144	26.7997	26.611		0.754969	0.0522302	0.34191	P0A6B4	P0A6B4	Alanine racemase, biosynthetic	alr
33.3274	33.2049	33.3323	33.2681	33.3419	33.4125		0.422457	0.0526263	0.892727	P23538	P23538	Phosphoenolpyruvate synthase	ppsA
28.8569	28.5192	28.7868	28.4539	28.9243	28.9519		0.785564	0.0557346	0.290933	Q57261	Q57261	tRNA pseudouridine synthase D	truD
26.542	NaN	26.2599	26.0943	27.0359	26.2555		0.885662	0.0609589	0.156383	P09029	P09029	N5-carboxyaminoimidazole ribonucleotide synthase	purK
27.1676	27.276	27.7296	27.2089	27.5347	27.6207		0.779625	0.0637398	0.29929	P64606	P64606	Probable phospholipid ABC transporter permease protein MlaE	mlaE
30.8951	30.5042	30.714	30.6556	30.8818	30.7745		0.638744	0.0661729	0.50713	P0AF12	P0AF12	5-methylthioadenosine/S-adenosylhomocysteine nucleosidase	mtnN
33.8027	33.5936	33.7285	33.7585	33.7439	33.8215		0.369345	0.0663732	1.01067	P0A7D4	P0A7D4	Adenylosuccinate synthetase	purA
31.507	31.4109	31.509	31.4229	31.4912	31.7154		0.512351	0.0675735	0.718194	P0ABC7	P0ABC7	Modulator of FtsH protease HflK	hflK
26.0648	NaN	25.7069	26.1108	25.7963	25.9535		0.728325	0.0677115	0.381387	P0AGC3	P0AGC3	Soluble lytic murein transglycosylase	slt
32.5465	32.4635	32.6847	32.5883	32.6499	32.6658		0.367215	0.0697848	1.0157	P0AES4	P0AES4	DNA gyrase subunit A	gyrA
24.8187	NaN	25.3206	25.0489	24.9593	25.4126		0.802615	0.0706412	0.272933	P75989	P75989	HTH-type transcriptional repressor BluR	bluR
27.0914	26.8417	27.1298	27.0589	27.1761	27.0434		0.510494	0.0718307	0.721551	P23917	P23917	Fructokinase	mak
26.8242	27.8306	27.0959	26.9075	27.6775	27.3815		0.857196	0.0719528	0.191862	P63340	P63340	Inner membrane transport protein YqeG	yqeG
32.0857	31.8904	31.981	32.0527	32.11	32.0105		0.319052	0.0720482	1.13694	P63224	P63224	Phosphoheptose isomerase	gmhA
29.6828	29.5678	29.7386	29.6907	30.0645	29.4518		0.715156	0.0725784	0.391841	P0AAC0	P0AAC0	Universal stress protein E	uspE
27.9209	NaN	27.8596	27.8994	27.8517	28.1409		0.575819	0.0737343	0.625805	P03018	P03018	DNA helicase II	uvrD
26.2659	NaN	26.2586	25.801	26.5625	26.6497		0.84215	0.0755008	0.216969	P12282	P12282	Molybdopterin-synthase adenylyltransferase	moeB
29.865	29.8874	30.0065	29.9596	29.8272	30.1994		0.553982	0.0757745	0.645129	P0A6X7	P0A6X7	Integration host factor subunit alpha	ihfA
29.95	29.3875	29.776	28.8363	30.5154	29.99		0.891466	0.0760218	0.145348	P0AD33	P0AD33	UPF0381 protein YfcZ	yfcZ
32.9601	32.7036	32.8583	32.9663	32.8857	32.9106		0.363549	0.0801951	1.02441	P0A940	P0A940	Outer membrane protein assembly factor BamA	bamA
30.4005	29.9791	30.5928	30.4579	30.1633	30.5952		0.732177	0.0813154	0.367048	P11557	P11557	Cell division protein DamX	damX
29.2277	29.6921	30.5403	29.5917	30.0456	30.0687		0.852878	0.0819619	0.197757	P0A8J4	P0A8J4	UPF0250 protein YbeD	ybeD
28.9155	28.7651	29.0259	28.906	29.0524	28.9982		0.391117	0.0834039	0.960677	P69829	P69829	Nitrogen regulatory protein	ptsN
28.2304	NaN	28.5841	28.7401	28.623	28.111		0.785013	0.0841185	0.298197	P0AB52	P0AB52	Protein YchN	ychN
29.1241	29.1631	29.3403	29.5182	29.0482	29.3137		0.607901	0.084184	0.555907	P30871	P30871	Inorganic triphosphatase	ygiF
26.4782	NaN	26.9215	27.105	27.145	26.1024		0.869203	0.0842768	0.179196	P0AGJ2	P0AGJ2	tRNA (guanosine(18)-2-O)-methyltransferase	trmH
28.3922	28.7782	28.7192	28.8065	28.6055	28.7388		0.550717	0.0870679	0.650717	P63386	P63386	Probable phospholipid import ATP-binding protein MlaF	mlaF
31.096	31.1592	31.0192	30.8806	31.1703	31.4866		0.651033	0.08767	0.48809	P0ADZ7	P0ADZ7	UPF0092 membrane protein YajC	yajC
32.0633	31.8616	31.9794	31.8645	32.3161	31.9884		0.580253	0.0882473	0.600973	P0AEU7	P0AEU7	Chaperone protein Skp	skp
34.3858	34.1495	34.2264	34.3392	34.4814	34.2059		0.450535	0.0882696	0.835305	P0A6A8	P0A6A8	Acyl carrier protein	acpP
30.518	30.5611	30.5679	30.5162	30.4939	30.9045		0.542803	0.0891825	0.664356	P61517	P61517	Carbonic anhydrase 2	can
27.1981	NaN	27.2725	27.5022	27.2162	27.2585		0.50062	0.0903695	0.763689	P0ADC3	P0ADC3	Lipoprotein-releasing system transmembrane protein LolC	lolC
26.6759	NaN	26.5938	26.7357	26.5044	26.9391		0.617529	0.0915791	0.555104	P0AFA2	P0AFA2	Nitrate/nitrite sensor protein NarX	narX
30.7292	30.522	30.5674	30.3789	30.8488	30.8692		0.618397	0.0927696	0.539141	P0A7G2	P0A7G2	Ribosome-binding factor A	rbfA
32.204	31.9571	32.0225	32.1645	32.0094	32.29		0.442401	0.0934499	0.851634	P37747	P37747	UDP-galactopyranose mutase	glf
28.398	28.3663	28.9191	29.152	28.343	28.4694		0.77656	0.0936985	0.303613	P0A8G6	P0A8G6	NAD(P)H dehydrogenase (quinone)	wrbA
32.8381	32.7406	33.0368	32.9102	33.0363	32.9583		0.365609	0.0964355	1.0195	P0A9M0	P0A9M0	Lon protease	lon
33.2147	32.9846	33.4302	33.4051	33.3939	33.1209		0.574617	0.0968552	0.61033	P0A707	P0A707	Translation initiation factor IF-3;Translation initiation factor IF-3, N-terminally processed;Translation initiation factor IF-3S	infC
29.9636	29.9292	30.2017	30.2923	29.7921	30.3011		0.634523	0.0969804	0.51372	P69222	P69222	Translation initiation factor IF-1	infA
36.218	35.9217	36.0182	35.9224	36.3348	36.2		0.541339	0.0997022	0.666894	P0A6M8	P0A6M8	Elongation factor G	fusA
31.5909	31.3545	31.6088	31.6664	31.4325	31.7559		0.472645	0.100236	0.79207	P02930	P02930	Outer membrane protein TolC	tolC
26.6585	NaN	26.3445	26.9733	26.4504	26.3838		0.731017	0.100989	0.377365	P76272	P76272	Uncharacterized protein YebT	yebT
32.6988	32.4468	32.8802	32.8012	32.8473	32.6802		0.496459	0.101003	0.747224	P0A817	P0A817	S-adenosylmethionine synthase	metK
31.0614	30.8676	30.7847	31.075	30.9323	31.0111		0.330656	0.101524	1.10629	P0ADE8	P0ADE8	tRNA-modifying protein YgfZ	ygfZ
28.1229	28.5094	28.1001	28.2733	28.3964	28.3771		0.490375	0.104825	0.758523	P75949	P75949	Beta-hexosaminidase	nagZ
31.4758	31.2396	31.3726	31.4211	31.5647	31.419		0.275482	0.105586	1.26212	P0AC53	P0AC53	Glucose-6-phosphate 1-dehydrogenase;Extracellular death factor	zwf
29.0611	29.1503	29.2065	29.3166	29.0375	29.3808		0.405044	0.105617	0.929937	P0ACB7	P0ACB7	Protein HemY	hemY
27.2039	NaN	27.3618	27.4937	27.1795	27.4946		0.522973	0.106472	0.721081	P75958	P75958	Lipoprotein-releasing system transmembrane protein LolE	lolE
29.4291	29.2762	29.4201	29.5068	29.435	29.5034		0.12332	0.106628	1.94744	P37647	P37647	2-dehydro-3-deoxygluconokinase	kdgK
28.8987	27.8596	28.97	28.861	28.5268	28.6618		0.787614	0.107076	0.288054	P07604	P07604	Transcriptional regulatory protein TyrR	tyrR
28.54	28.8059	28.6379	28.9899	28.8511	28.4651		0.572671	0.107466	0.613577	P31658	P31658	Molecular chaperone Hsp31 and glyoxalase 3	hchA
28.7909	28.495	29.0124	29.1369	28.7281	28.7644		0.608354	0.110374	0.55518	P0A6S7	P0A6S7	Glycerol-3-phosphate dehydrogenase [NAD(P)+]	gpsA
28.037	27.5612	27.8223	27.6387	28.0278	28.0901		0.6002	0.11204	0.568325	P0AEH1	P0AEH1	Regulator of sigma-E protease RseP	rseP
33.2243	33.1493	33.0717	33.4189	33.2868	33.0773		0.359201	0.11255	1.03484	P0ADG7	P0ADG7	Inosine-5-monophosphate dehydrogenase	guaB
29.4187	29.1222	29.4099	29.337	29.6153	29.3412		0.442146	0.114204	0.85215	P0A698	P0A698	UvrABC system protein A	uvrA
25.304	NaN	25.5887	25.4213	25.5232	25.7379		0.527214	0.114475	0.713165	P0A8D3	P0A8D3	UPF0178 protein YaiI	yaiI
31.545	31.3655	31.3034	31.4515	31.6047	31.5037		0.247434	0.115362	1.35313	P0AGD7	P0AGD7	Signal recognition particle protein	ffh
28.8448	28.8135	29.0112	28.7652	29.24	29.0118		0.483549	0.115852	0.771327	P06983	P06983	Porphobilinogen deaminase	hemC
34.5195	34.341	34.4099	34.1321	34.8973	34.5891		0.638045	0.116019	0.50822	P0A7R5	P0A7R5	30S ribosomal protein S10	rpsJ
27.1074	NaN	26.9863	27.2005	27.0821	27.2089		0.190831	0.116995	1.68369	P0AB18	P0AB18	Sulfurtransferase TusE	tusE
26.0757	NaN	25.8628	26.1213	25.8723	26.2683		0.535207	0.118005	0.698381	P0ACK5	P0ACK5	Deoxyribose operon repressor	deoR
27.9686	27.446	27.7918	27.8659	27.6611	28.0338		0.563062	0.118096	0.629711	P32099	P32099	Lipoate-protein ligase A	lplA
27.9436	28.0921	27.6686	28.2036	27.8774	27.9797		0.491528	0.11879	0.756374	P75736	P75736	Esterase YbfF	ybfF
28.2163	NaN	28.0938	27.9981	28.445	28.3796		0.566462	0.119195	0.642173	P0AE12	P0AE12	AMP nucleosidase	amn
30.0262	29.7423	29.9191	30.145	29.838	30.0679		0.383789	0.121092	0.977228	P09127	P09127	Putative uroporphyrinogen-III C-methyltransferase	hemX
27.9705	NaN	27.4918	27.5131	28.2752	27.7717		0.742802	0.122169	0.359848	P0ABZ4	P0ABZ4	3-deoxy-D-manno-octulosonate 8-phosphate phosphatase KdsC	kdsC
25.0249	NaN	25.2375	25.1474	25.2933	25.3197		0.328936	0.122286	1.16298	P75954	P75954	Probable L,D-transpeptidase YcfS	ycfS
33.3003	33.0844	33.1051	33.4176	33.1585	33.2839		0.291567	0.123386	1.21386	P16659	P16659	Proline--tRNA ligase	proS
34.7859	34.683	34.6785	34.7179	35.0098	34.7902		0.261347	0.123535	1.3068	P0A6P9	P0A6P9	Enolase	eno
29.9407	30.1463	30.0975	30.1015	30.2147	30.2431		0.173755	0.124937	1.65261	P13024	P13024	Protein FdhE	fdhE
33.4809	33.3134	33.4636	33.3808	33.6694	33.5878		0.277888	0.126751	1.25473	P0AC33	P0AC33	Fumarate hydratase class I, aerobic	fumA
27.9534	27.988	27.7918	27.924	28.1175	28.0789		0.201644	0.129046	1.52627	Q46948	Q46948	Probable protein deglycase	yajL
31.9638	31.749	31.8131	31.908	31.9639	32.0469		0.15727	0.130977	1.73765	P30850	P30850	Exoribonuclease 2	rnb
28.2897	27.884	28.3674	28.2931	28.4232	28.2258		0.452221	0.133686	0.831949	P0AG24	P0AG24	Bifunctional (p)ppGpp synthase/hydrolase SpoT;GTP pyrophosphokinase;Guanosine-3,5-bis(diphosphate) 3-pyrophosphohydrolase	spoT
31.6784	31.4655	31.5843	31.8295	31.6963	31.6051		0.208646	0.134251	1.49737	P0A9Q1	P0A9Q1	Aerobic respiration control protein ArcA	arcA
31.5361	31.6388	31.2104	31.5791	31.6631	31.5495		0.367844	0.135447	1.01421	P0ADA5	P0ADA5	Uncharacterized lipoprotein YajG	yajG
28.8079	28.5393	28.6269	28.648	28.8716	28.8702		0.270661	0.138566	1.2771	P36879	P36879	Uncharacterized ABC transporter ATP-binding protein YadG	yadG
29.9964	30.0352	30.1029	30.0544	30.201	30.297		0.145079	0.139297	1.80684	P0AE01	P0AE01	tRNA (cytidine/uridine-2-O-)-methyltransferase TrmJ	trmJ
27.3708	NaN	27.3843	27.491	27.6716	27.3885		0.28308	0.139529	1.30462	P31680	P31680	DnaJ-like protein DjlA	djlA
29.4979	29.3264	29.3787	29.5036	29.3796	29.7392		0.298194	0.139814	1.19472	P26646	P26646	Probable acrylyl-CoA reductase AcuI	acuI
28.9822	28.2435	28.7842	28.8138	28.8028	28.8191		0.555434	0.141902	0.642652	P14900	P14900	UDP-N-acetylmuramoylalanine--D-glutamate ligase	murD
30.4662	30.2398	30.4945	30.4922	30.55	30.5904		0.167272	0.144037	1.68499	P0A6J8	P0A6J8	D-alanine--D-alanine ligase A	ddlA
26.1336	NaN	25.8752	26.2387	25.7123	26.4965		0.675223	0.144801	0.46247	P76062	P76062	Rac prophage repressor	racR
28.1667	27.7756	28.1518	27.8701	28.2425	28.4177		0.519156	0.145433	0.705967	P0AAT9	P0AAT9	Uncharacterized protein YbeL	ybeL
24.6338	NaN	24.5994	25.1842	24.5947	24.5111		0.629267	0.146677	0.535812	P13669	P13669	Mannosyl-D-glycerate transport/metabolism system repressor MngR	mngR
28.9225	28.8576	29.1098	29.1447	29.0993	29.0885		0.129796	0.147558	1.90295	P69425	P69425	Sec-independent protein translocase protein TatB	tatB
29.0968	28.7487	28.6624	28.9876	29.0371	28.9287		0.337457	0.148499	1.08878	P0AFX0	P0AFX0	Ribosome hibernation promoting factor	hpf
26.0127	NaN	27.4432	27.0436	27.0192	26.5696		0.809676	0.149578	0.262861	P75809	P75809	Flavin mononucleotide phosphatase YbjI	ybjI
27.6904	NaN	27.6392	28.0625	27.6906	27.6929		0.417933	0.15054	0.936883	P16525	P16525	DNA replication terminus site-binding protein	tus
31.5867	31.4508	31.6551	31.5002	31.926	31.7323		0.320067	0.155297	1.13422	P0AEI1	P0AEI1	tRNA-2-methylthio-N(6)-dimethylallyladenosine synthase	miaB
27.6269	NaN	27.4839	27.7859	27.6313	27.719		0.14033	0.156694	1.99259	P30749	P30749	Molybdopterin synthase catalytic subunit	moaE
31.0533	30.7259	30.8277	30.5689	31.3344	31.1796		0.564429	0.158674	0.627404	P12758	P12758	Uridine phosphorylase	udp
30.1762	29.7922	30.1878	30.1446	30.1745	30.3141		0.319735	0.158991	1.13511	P08331	P08331	2,3-cyclic-nucleotide 2-phosphodiesterase/3-nucleotidase	cpdB
30.7619	30.3721	30.4755	30.422	30.785	30.8831		0.4293	0.160201	0.878453	P0A6G7	P0A6G7	ATP-dependent Clp protease proteolytic subunit	clpP
25.9539	NaN	26.1448	26.1516	26.2005	26.278		0.157027	0.160683	1.87786	P26281	P26281	2-amino-4-hydroxy-6-hydroxymethyldihydropteridine pyrophosphokinase	folK
25.5897	NaN	25.8956	26.243	25.4173	26.0505		0.669742	0.160907	0.471049	P0AAH4	P0AAH4	Peptide transport system ATP-binding protein SapD	sapD
29.4101	28.8308	29.2136	29.219	29.1096	29.6118		0.517358	0.161985	0.709186	P0A6T9	P0A6T9	Glycine cleavage system H protein	gcvH
28.8798	28.1205	28.7391	28.7555	28.7934	28.6847		0.5226	0.164733	0.699823	P0AFI7	P0AFI7	Pyridoxine/pyridoxamine 5-phosphate oxidase	pdxH
29.7505	29.1859	29.5852	29.7062	29.5313	29.7796		0.417924	0.165158	0.902288	P12281	P12281	Molybdopterin molybdenumtransferase	moeA
26.1285	26.7745	26.0632	26.5186	26.8094	26.1339		0.610682	0.165258	0.551447	P31460	P31460	Galactonate operon transcriptional repressor	dgoR
28.5359	NaN	28.4114	28.787	28.4766	28.6543		0.276954	0.165658	1.32533	P02918	P02918	Penicillin-binding protein 1A;Penicillin-insensitive transglycosylase;Penicillin-sensitive transpeptidase	mrcA
33.2249	32.6939	33.2743	33.0923	33.4154	33.1854		0.47017	0.166637	0.79683	P0ACF4	P0ACF4	DNA-binding protein HU-beta	hupB
30.3061	30.1771	30.3447	30.2936	30.3667	30.6758		0.254983	0.169433	1.32768	P03841	P03841	Maltose operon periplasmic protein	malM
30.8367	30.7844	30.9603	31.0626	31.1224	30.905		0.11129	0.169547	2.03726	P45955	P45955	Uncharacterized protein YbgF	ybgF
30.1995	28.6093	29.4737	30.0789	29.2128	29.5003		0.76275	0.169824	0.323177	P11349;P19318	P11349	Respiratory nitrate reductase 1 beta chain	narH
28.0308	28.1121	28.1494	28.3449	28.4329	28.0255		0.256068	0.17032	1.32409	P0ADP0	P0ADP0	Flavin mononucleotide phosphatase YigB	yigB
31.7754	31.5165	31.7298	31.9431	31.5873	32.004		0.32515	0.170907	1.12071	P0ACD4	P0ACD4	Iron-sulfur cluster assembly scaffold protein IscU	iscU
34.4455	34.1859	34.4762	34.3679	34.5608	34.6945		0.263309	0.17186	1.30046	P0AE08	P0AE08	Alkyl hydroperoxide reductase subunit C	ahpC
33.3987	33.3915	33.397	33.3288	33.7584	33.618		0.243907	0.172676	1.36528	P0A6B7	P0A6B7	Cysteine desulfurase IscS	iscS
28.4957	27.222	28.0816	28.4041	27.8353	28.0909		0.687963	0.176968	0.432069	P63177	P63177	23S rRNA (guanosine-2-O-)-methyltransferase RlmB	rlmB
25.1863	NaN	25.3682	25.4979	25.3855	25.4803		0.117477	0.177344	2.17884	P42604	P42604	Altronate dehydratase	uxaA
29.3788	29.3018	29.2654	29.3995	29.4467	29.6408		0.0901466	0.180319	2.22463	P0AF24	P0AF24	Ribonucleotide monophosphatase NagD	nagD
26.2749	NaN	27.3992	26.6418	27.1986	27.2133		0.733624	0.180861	0.373477	P0A8N0	P0A8N0	Macrodomain Ter protein	matP
26.7927	NaN	26.6168	27.4222	26.3025	26.9348		0.696744	0.181785	0.429185	P11447	P11447	Argininosuccinate lyase	argH
29.8117	29.8029	30.0168	29.979	30.181	30.0275		0.116128	0.185351	1.99991	P31063	P31063	Uncharacterized lipoprotein YedD	yedD
27.2414	NaN	27.3256	27.5774	27.4986	27.3321		0.155518	0.18588	1.88763	P0A6K1	P0A6K1	Diaminopimelate epimerase	dapF
23.7795	NaN	23.702	24.7677	23.499	23.5134		0.75485	0.185976	0.342084	P75919	P75919	Cardiolipin synthase C	clsC
27.9277	28.2119	28.0233	28.259	28.0764	28.3876		0.203586	0.186728	1.51816	P77202	P77202	Thiol:disulfide interchange protein DsbG	dsbG
30.7814	30.7158	30.4867	30.633	30.8245	31.0909		0.304849	0.188169	1.17588	P0A9R4	P0A9R4	2Fe-2S ferredoxin	fdx
28.0126	NaN	28.1205	28.116	28.4176	28.236		0.211792	0.190029	1.58203	P25746	P25746	High frequency lysogenization protein HflD	hflD
27.6278	NaN	27.9827	28.4357	27.7189	27.8388		0.58446	0.19258	0.610863	P0ACY3	P0ACY3	Uncharacterized protein YeaG	yeaG
33.7158	33.5404	33.7467	33.6619	33.9429	33.9869		0.178319	0.196269	1.63055	P09394	P09394	Glycerophosphoryl diester phosphodiesterase	glpQ
28.6195	28.81	28.7782	29.0147	28.9199	28.8632		0.0557099	0.196718	2.67166	P67087	P67087	Ribosomal RNA small subunit methyltransferase I	rsmI
26.8501	NaN	26.6927	26.9365	27.0981	26.8713		0.156804	0.197225	1.8793	Q47622	Q47622	Peptide transport periplasmic protein SapA	sapA
28.4926	28.5831	28.5426	28.8878	28.3324	28.9966		0.39034	0.199537	0.962419	P0A742	P0A742	Large-conductance mechanosensitive channel	mscL
30.9453	30.9003	30.8533	31.524	30.7641	31.0113		0.424622	0.200157	0.888192	P77395	P77395	Uncharacterized protein YbbN	ybbN
32.2054	31.7943	32.2618	32.5944	32.075	32.1943		0.403997	0.200741	0.932216	P0A805	P0A805	Ribosome-recycling factor	frr
28.2588	27.8998	28.4424	28.7612	28.0711	28.3815		0.468601	0.204253	0.799858	P0A9R7	P0A9R7	Cell division ATP-binding protein FtsE	ftsE
29.8813	NaN	29.5833	30.1612	29.6445	30.004		0.433659	0.204267	0.90174	P52129	P52129	mRNA endoribonuclease LS	rnlA
30.0499	29.6656	29.8454	29.9316	30.0887	30.1609		0.186984	0.206772	1.59025	P19926	P19926	Glucose-1-phosphatase	agp
25.1175	NaN	24.879	25.55	25.0461	25.0194		0.451731	0.206942	0.862744	P28306	P28306	UPF0755 protein YceG	yceG
26.5418	NaN	26.3543	26.3069	26.8682	26.7955		0.44487	0.208819	0.877381	P25536	P25536	Maf-like protein YhdE	yhdE
29.4492	29.453	29.178	29.7025	29.416	29.5899		0.164952	0.209398	1.69691	P0A8E1	P0A8E1	UPF0227 protein YcfP	ycfP
30.1263	29.5185	30.0124	30.0449	30.1946	30.0588		0.329303	0.213687	1.10981	P69411	P69411	Outer membrane lipoprotein RcsF	rcsF
26.3106	NaN	26.3115	26.0753	26.7628	26.7393		0.513955	0.214745	0.738089	P27247	P27247	Phosphate acyltransferase	plsX
27.8956	27.5426	27.85	28.1914	27.7832	27.9587		0.255222	0.215044	1.32689	P0AAQ2	P0AAQ2	Uncharacterized protein YajD	yajD
28.8063	28.426	28.7385	29.1037	28.747	28.7652		0.26198	0.215073	1.30475	P45395	P45395	Arabinose 5-phosphate isomerase KdsD	kdsD
32.9884	32.685	32.8217	32.9671	32.9832	33.1905		0.130606	0.215266	1.89756	P04805	P04805	Glutamate--tRNA ligase	gltX
25.2202	NaN	25.1764	25.2412	25.315	25.6895		0.314373	0.216915	1.20565	P78055	P78055	Fructose-6-phosphate aldolase 1	fsaA
25.667	NaN	25.7998	25.748	25.8417	26.2658		0.377791	0.218397	1.03247	P0ACK2	P0ACK2	Putative aga operon transcriptional repressor	agaR
29.5129	28.9691	29.1618	29.3542	29.3969	29.5481		0.267413	0.21848	1.28734	P0A7I0	P0A7I0	Peptide chain release factor 1	prfA
29.8516	30.1209	29.9403	30.1131	30.0652	30.3914		0.164619	0.218987	1.69863	P0AFM6	P0AFM6	Phage shock protein A	pspA
25.9716	NaN	26.0831	26.2484	26.5297	25.9682		0.375716	0.221409	1.03767	P33218	P33218	Inner membrane protein YebE	yebE
26.5454	NaN	27.1365	27.2345	27.2947	26.6585		0.563257	0.22166	0.647827	P37690	P37690	Murein hydrolase activator EnvC	envC
30.7349	29.9224	30.2735	30.5744	30.6205	30.4012		0.415762	0.221785	0.906879	P0AE67	P0AE67	Chemotaxis protein CheY	cheY
29.4641	29.3192	29.3146	29.3489	29.6977	29.7181		0.161239	0.222256	1.71634	P75874	P75874	Uncharacterized protein YccU	yccU
28.3284	27.6495	28.566	28.4368	28.3563	28.4264		0.459969	0.225203	0.816657	P0A9G8	P0A9G8	Transcriptional regulator ModE	modE
28.2884	27.8032	28.0173	28.362	28.2031	28.2226		0.203627	0.226227	1.51798	P0A720	P0A720	Thymidylate kinase	tmk
25.4868	NaN	25.7792	25.5611	26.3519	25.667		0.549968	0.227002	0.671528	P77499	P77499	Probable ATP-dependent transporter SufC	sufC
30.9519	30.8841	30.7355	30.7992	31.1766	31.2787		0.225984	0.227668	1.42985	P0A6P5	P0A6P5	GTPase Der	der
26.6757	NaN	26.4428	27.018	26.4283	26.9317		0.423939	0.233363	0.923321	P0A890	P0A890	Sulfurtransferase TusA	tusA
26.6016	NaN	27.0045	26.8178	26.881	27.4157		0.473052	0.235089	0.818467	P76008	P76008	Murein tetrapeptide carboxypeptidase	ldcA
30.0471	29.4921	29.902	29.8531	30.108	30.1904		0.290968	0.236748	1.21562	P64596	P64596	Uncharacterized protein YraP	yraP
27.1165	NaN	27.267	27.7877	27.2533	27.2446		0.394109	0.236749	0.992516	P0A9S1	P0A9S1	Lactaldehyde reductase	fucO
26.125	NaN	26.2769	27.0029	26.0355	26.2817		0.572884	0.239108	0.630918	P0AED9	P0AED9	DNA-cytosine methyltransferase	dcm
28.1417	NaN	27.799	28.0408	28.2182	28.3701		0.269541	0.239392	1.35105	P17315	P17315	Colicin I receptor	cirA
29.8651	29.7215	29.8651	29.7175	30.1964	30.2569		0.247572	0.239686	1.35266	P0A988	P0A988	DNA polymerase III subunit beta	dnaN
28.7912	28.909	28.8429	28.9821	29.2572	29.0327		0.0560794	0.242938	2.66531	Q46920	Q46920	NADPH-dependent 7-cyano-7-deazaguanine reductase	queF
28.8596	28.6463	29.17	29.3145	28.9725	29.1213		0.249631	0.24415	1.34565	P0A6I3	P0A6I3	Pantothenate kinase	coaA
30.977	30.8421	30.6705	31.031	31.2064	30.9964		0.0870413	0.248095	2.25624	P13033	P13033	Anaerobic glycerol-3-phosphate dehydrogenase subunit B	glpB
29.5754	28.6324	29.4487	29.3847	29.5631	29.4558		0.453154	0.249028	0.830097	P0A8G3	P0A8G3	Uronate isomerase	uxaC
26.9494	NaN	27.0763	27.2927	27.3391	27.1544		0.0623158	0.249221	2.90367	P64588	P64588	Transcriptional regulator YqjI	yqjI
28.2824	27.8574	27.7592	28.0981	28.2443	28.31		0.218744	0.251145	1.45739	P07649	P07649	tRNA pseudouridine synthase A	truA
27.6178	NaN	27.6326	27.6132	28.0031	28.0135		0.236044	0.251395	1.47754	P39310	P39310	Uncharacterized protein YtfB	ytfB
28.0552	NaN	27.9327	28.1425	28.2795	28.323		0.0560054	0.254362	3.03688	P0A8Y3	P0A8Y3	Alpha-D-glucose-1-phosphate phosphatase YihX	yihX
29.3125	29.3025	29.2166	29.2438	29.6993	29.6521		0.160128	0.254527	1.72225	P0AG07	P0AG07	Ribulose-phosphate 3-epimerase	rpe
28.483	27.3743	28.3593	28.4029	28.2628	28.3185		0.508783	0.255897	0.724654	P17115	P17115	Arabinose 5-phosphate isomerase GutQ	gutQ
25.1984	NaN	25.1411	25.6734	25.5252	25.0833		0.344075	0.257552	1.1206	P24193	P24193	Hydrogenase isoenzymes formation protein HypE	hypE
24.9004	NaN	24.8052	25.2001	24.9608	25.1722		0.088639	0.258214	2.48802	P0AF16	P0AF16	Lipid II flippase MurJ	murJ
28.8359	NaN	29.113	29.6558	29.0066	29.0596		0.423262	0.266212	0.924841	P77581	P77581	Succinylornithine transaminase	astC
28.0702	28.6384	28.3449	28.7045	28.6923	28.4829		0.198993	0.275406	1.53748	P52627	P52627	Regulator of sigma S factor FliZ	fliZ
29.3109	28.3719	29.4816	29.4248	29.0239	29.5421		0.507553	0.275475	0.726888	P77338	P77338	Mechanosensitive channel MscK	mscK
29.0113	28.34	29.2255	28.9889	29.0312	29.401		0.397125	0.281437	0.947303	P0ACQ4	P0ACQ4	Hydrogen peroxide-inducible genes activator	oxyR
26.4493	NaN	26.7281	26.934	26.7392	26.9372		0.126404	0.281483	2.10134	P32162	P32162	UPF0381 protein YiiS	yiiS
28.4458	29.1136	28.759	28.9163	29.2451	29.0029		0.262795	0.281974	1.30212	P0AB24	P0AB24	Iron uptake system component EfeO	efeO
30.9754	30.6069	30.942	30.95	31.1438	31.2864		0.135259	0.285314	1.86726	P39396	P39396	Inner membrane protein YjiY	yjiY
26.7397	NaN	26.5112	26.6584	27.0939	26.9801		0.227617	0.285318	1.51245	P0A8U0	P0A8U0	Protein Syd	syd
26.2087	26.137	25.8862	26.4065	26.4251	26.2573		0.062146	0.285683	2.56745	P10908	P10908	Glycerophosphoryl diester phosphodiesterase	ugpQ
29.4934	29.6328	29.5097	29.6464	29.8094	30.0474		0.0808844	0.289116	2.32284	P0ADK0	P0ADK0	Uncharacterized protein YiaF	yiaF
30.9743	30.8639	31.3361	31.5779	31.0615	31.408		0.235091	0.291008	1.39643	P0ADV7	P0ADV7	Probable phospholipid-binding protein MlaC	mlaC
31.7027	31.4526	31.6233	31.688	31.8901	32.0836		0.096335	0.294357	2.16512	P37749	P37749	Beta-1,6-galactofuranosyltransferase WbbI	wbbI
26.1286	NaN	25.923	26.4108	26.2193	26.3314		0.0673838	0.294706	2.80837	P15082	P15082	Glucitol operon repressor	srlR
26.9543	26.5865	26.49	NaN	27.074	26.871		0.231663	0.295585	1.49552	P0AAP3	P0AAP3	Transcriptional repressor FrmR	frmR
34.1526	33.9734	34.295	34.2092	34.5779	34.5231		0.115388	0.296431	2.00552	P0AGE9	P0AGE9	Succinyl-CoA ligase [ADP-forming] subunit alpha	sucD
NaN	28.0557	28.7531	28.8994	28.4213	28.7848		0.420741	0.297418	0.930519	P0A9W6	P0A9W6	Acid stress protein IbaG	ibaG
26.9046	NaN	27.1745	27.3683	27.5189	27.1274		0.192452	0.298676	1.67539	P0AEJ6	P0AEJ6	Ethanolamine ammonia-lyase heavy chain	eutB
29.319	29.1935	29.5505	29.9021	29.4319	29.6293		0.155611	0.300104	1.74672	P64451	P64451	Uncharacterized lipoprotein YdcL	ydcL
36.2091	35.703	36.0148	36.0888	36.4469	36.293		0.170691	0.300596	1.66775	P04949	P04949	Flagellin	fliC
28.7489	27.8934	28.7165	28.6685	28.79	28.8083		0.34555	0.302718	1.06835	P00562	P00562	Bifunctional aspartokinase/homoserine dehydrogenase 2;Aspartokinase;Homoserine dehydrogenase	metL
27.2787	27.1952	27.5526	27.7632	27.5705	27.6064		0.0686491	0.304546	2.47403	P0AG80	P0AG80	sn-glycerol-3-phosphate-binding periplasmic protein UgpB	ugpB
28.7139	NaN	28.4288	28.787	29.0397	28.8023		0.134656	0.304931	2.03529	P24232	P24232	Flavohemoprotein	hmp
29.6729	29.4434	29.4405	29.7457	30.0976	29.6316		0.128315	0.306022	1.91291	P0A8A8	P0A8A8	Ribosome maturation factor RimP	rimP
28.7574	NaN	28.6252	28.9598	29.2122	28.8216		0.143515	0.306555	1.96951	P46853	P46853	Uncharacterized oxidoreductase YhhX	yhhX
29.5629	28.9364	29.2869	29.3959	29.8084	29.5023		0.234637	0.306782	1.39807	P0ADN6	P0ADN6	Uncharacterized lipoprotein YifL	yifL
31.6678	31.6517	32.0004	31.9326	32.4162	31.8992		0.200505	0.309336	1.53107	P00954	P00954	Tryptophan--tRNA ligase	trpS
29.8702	29.0287	29.9688	30.0258	29.8935	29.8873		0.358236	0.312922	1.03718	P02919	P02919	Penicillin-binding protein 1B;Penicillin-insensitive transglycosylase;Penicillin-sensitive transpeptidase	mrcB
30.8162	30.7055	31.0933	31.0163	31.1347	31.4046		0.126411	0.313543	1.92589	P38489	P38489	Oxygen-insensitive NAD(P)H nitroreductase	nfsB
31.8755	31.7763	31.938	32.5273	32.1169	31.8949		0.173181	0.31643	1.65542	P69441	P69441	Adenylate kinase	adk
29.1554	28.8492	29.0095	29.7664	29.1313	29.0695		0.255535	0.317731	1.32586	P21645	P21645	UDP-3-O-(3-hydroxymyristoyl)glucosamine N-acyltransferase	lpxD
25.3612	NaN	25.319	25.4999	25.8519	25.6232		0.0981671	0.318206	2.37379	P06720	P06720	Alpha-galactosidase	melA
28.2408	27.9966	28.1334	28.8241	28.2768	28.2281		0.192009	0.319404	1.56776	P0AD59	P0AD59	Inhibitor of vertebrate lysozyme	ivy
28.5647	28.6051	28.4768	28.6228	28.959	29.0279		0.0700508	0.321016	2.45522	P0A7C2	P0A7C2	LexA repressor	lexA
24.3688	NaN	24.837	25.0071	24.6955	25.0852		0.254988	0.326379	1.4038	P69506	P69506	Iron-sulfur cluster repair protein YtfE	ytfE
28.7234	28.2362	28.9188	29.094	28.5496	29.2167		0.319998	0.327284	1.1344	P0ADK8	P0ADK8	Uncharacterized protein YibL	yibL
26.8824	NaN	27.05	27.5237	27.0766	27.2897		0.160317	0.330486	1.85693	P0AEE3	P0AEE3	Serine endoprotease DegS	degS
25.7293	NaN	26.0919	25.8395	26.5159	26.3798		0.344679	0.334482	1.11895	P0AFK4	P0AFK4	Spermidine/putrescine transport system permease protein PotB	potB
27.5458	27.6671	28.0049	28.1976	28.0482	27.9821		0.0902406	0.33669	2.2237	P0AB12	P0AB12	Inner membrane protein YccF	yccF
29.7451	28.0309	29.5788	29.414	29.5848	29.3663		0.573311	0.336769	0.612508	P30958	P30958	Transcription-repair-coupling factor	mfd
27.1547	27.003	27.494	27.5248	27.4111	27.7271		0.121632	0.337116	1.95944	P21420	P21420	Putative outer membrane porin protein NmpC	nmpC
30.3217	29.8699	30.221	30.4763	30.3827	30.5653		0.0831161	0.33721	2.29806	P0A8F4	P0A8F4	Uridine kinase	udk
29.086	27.858	29.0652	29.0963	28.9196	29.006		0.455619	0.337606	0.825218	P0A8I3	P0A8I3	UPF0246 protein YaaA	yaaA
27.104	NaN	27.2126	27.2434	27.5216	27.7275		0.165051	0.33918	1.82768	P0AEY3	P0AEY3	Nucleoside triphosphate pyrophosphohydrolase	mazG
33.3603	33.163	33.1877	33.3108	33.7935	33.6259		0.0927831	0.339733	2.19874	P0A8M0	P0A8M0	Asparagine--tRNA ligase	asnS
27.0959	NaN	26.6653	27.2951	27.1791	27.1919		0.133957	0.341427	2.0407	P67826	P67826	Copper homeostasis protein CutC	cutC
28.4602	28.4914	28.3438	28.4204	28.8483	29.0519		0.14875	0.341761	1.78537	P0C0R7	P0C0R7	Ribosomal RNA large subunit methyltransferase E	rlmE
26.1882	NaN	26.3934	26.9927	26.2391	26.6755		0.322858	0.344947	1.18055	P31060	P31060	Putative molybdenum transport ATP-binding protein ModF	modF
24.9569	NaN	24.5789	25.1379	25.221	24.9855		0.128806	0.346881	2.08159	P76938	P76938	Elongation factor P hydroxylase	epmC
28.2482	NaN	28.2183	28.7624	28.3459	28.6345		0.117213	0.347678	2.18124	P18392	P18392	Sensor protein RstB	rstB
29.5861	28.965	29.7197	29.9136	29.482	29.9197		0.272703	0.348145	1.27072	P0AF70	P0AF70	Uncharacterized protein YjeI	yjeI
27.1399	26.9075	27.4252	27.2351	28.0221	27.261		0.307712	0.348511	1.1679	P18335	P18335	Acetylornithine/succinyldiaminopimelate aminotransferase	argD
28.9345	28.7316	29.006	29.0479	29.2868	29.3973		0.0552589	0.353304	2.67947	P0AF06	P0AF06	Motility protein B	motB
27.2109	NaN	27.3264	27.4456	27.8049	27.6246		0.0851299	0.356362	2.53394	P55135	P55135	23S rRNA (uracil(1939)-C(5))-methyltransferase RlmD	rlmD
27.8997	28.1011	28.0294	28.6014	28.31	28.1911		0.0575548	0.357428	2.64043	P67095	P67095	Phosphodiesterase YfcE	yfcE
26.8288	NaN	27.0586	27.1207	27.4376	27.357		0.0946309	0.361409	2.41454	P76046	P76046	Uncharacterized protein YcjX	ycjX
28.0274	NaN	27.8356	28.0208	28.5835	28.2804		0.199817	0.363403	1.63864	P32662	P32662	Phosphoglycolate phosphatase	gph
26.3672	NaN	26.4119	26.5072	26.9258	26.8265		0.113177	0.363608	2.21873	P0AD14	P0AD14	Sensor histidine kinase YehU	yehU
27.9569	NaN	27.6168	28.0991	28.1626	28.1923		0.069623	0.364491	2.76906	P0A6C1	P0A6C1	Endonuclease 4	nfo
26.5528	NaN	26.7554	27.1899	27.0206	26.8458		0.0916848	0.364628	2.44993	P42593	P42593	2,4-dienoyl-CoA reductase [NADPH]	fadH
34.3244	34.0628	34.4484	34.3749	34.8274	34.7336		0.109344	0.366815	2.05279	P0AEE5	P0AEE5	D-galactose-binding periplasmic protein	mglB
26.6338	NaN	25.9396	26.6211	26.6395	26.7012		0.253542	0.367255	1.40921	P46474	P46474	Uncharacterized protein YhdP	yhdP
27.6006	27.7263	27.6765	28.2547	28.4326	27.4205		0.306232	0.368124	1.17202	P37613	P37613	PanD maturation factor	panM
24.7734	NaN	25.0992	25.1179	25.6367	25.162		0.230931	0.3692	1.49855	P76621	P76621	Protein CsiD	csiD
25.7691	NaN	26.0316	26.2164	26.0532	26.5412		0.175534	0.369888	1.76621	P40710	P40710	Lipoprotein NlpE	nlpE
28.0354	27.5015	28.3554	28.2431	28.6025	28.1879		0.247152	0.38041	1.3541	P15770	P15770	Shikimate dehydrogenase (NADP(+))	aroE
31.2076	31.2708	31.2915	31.801	31.7441	31.3673		0.0512849	0.380833	2.7517	P0A9A9	P0A9A9	Ferric uptake regulation protein	fur
26.4415	27.1614	26.7037	27.1231	27.264	27.0735		0.152402	0.384628	1.76457	P0AFI5	P0AFI5	D-alanyl-D-alanine endopeptidase	pbpG
28.72	27.1064	28.8872	28.6068	28.8251	28.4554		0.535513	0.391222	0.677042	P0ACB0	P0ACB0	Replicative DNA helicase	dnaB
31.4775	31.3495	31.5958	32.1151	31.8223	31.6724		0.0558043	0.395639	2.67003	P0AAB6	P0AAB6	UTP--glucose-1-phosphate uridylyltransferase	galF
29.9021	29.3749	29.7955	30.0885	30.1042	30.0799		0.0679757	0.40007	2.48323	P52643	P52643	D-lactate dehydrogenase	ldhA
26.9939	26.2459	26.7398	26.9388	27.2824	26.9698		0.17534	0.403807	1.64488	P52007	P52007	Protein YecM	yecM
30.2523	29.8586	30.4192	30.4408	30.763	30.5451		0.10104	0.40627	2.12265	P0AC62	P0AC62	Glutaredoxin-3	grxC
28.4729	28.2508	28.2733	28.5198	28.6162	29.0834		0.0958766	0.407468	2.16938	P0AG93	P0AG93	Protein translocase subunit SecF	secF
29.0636	28.1544	29.0902	29.0808	29.226	29.2255		0.260187	0.408062	1.31057	P75960	P75960	NAD-dependent protein deacylase	cobB
28.971	28.7538	29.6243	29.9545	29.2309	29.3891		0.297796	0.408466	1.19585	P0ABK2	P0ABK2	Cytochrome bd-I ubiquinol oxidase subunit 2	cydB
26.9827	NaN	26.8203	27.1566	27.1436	27.6468		0.159246	0.414159	1.86369	P0A725	P0A725	UDP-3-O-[3-hydroxymyristoyl] N-acetylglucosamine deacetylase	lpxC
28.4277	27.6726	28.3676	28.7267	28.5	28.4938		0.175752	0.417526	1.64288	P77756	P77756	7-cyano-7-deazaguanine synthase	queC
26.9729	27.2799	27.0826	26.5812	28.5994	27.4103		0.518983	0.418482	0.706275	P0A6X3	P0A6X3	RNA-binding protein Hfq	hfq
27.5399	NaN	28.1787	28.0653	28.538	28.2588		0.244823	0.428102	1.4426	P0AEJ4	P0AEJ4	Osmolarity sensor protein EnvZ	envZ
25.1164	NaN	25.4328	25.5691	25.6543	25.8874		0.0861831	0.429004	2.51992	P51981	P51981	L-Ala-D/L-Glu epimerase	ycjG
27.6328	28.1327	27.7769	28.4393	27.8535	28.5466		0.173838	0.432341	1.6522	P0AFM2	P0AFM2	Glycine betaine-binding periplasmic protein	proX
25.5413	NaN	25.5766	25.7395	26.2107	26.0248		0.0925617	0.432705	2.43926	P0AA78	P0AA78	Hexuronate transporter	exuT
31.0066	28.809	30.5536	30.9913	30.0979	30.589		0.576212	0.436314	0.607677	P09152;P19319	P09152	Respiratory nitrate reductase 1 alpha chain	narG
29.4515	29.4937	29.4118	30.258	29.6437	29.7939		0.0748311	0.446243	2.39413	P0AE78	P0AE78	Magnesium and cobalt efflux protein CorC	corC
27.7747	27.6039	28.0759	28.3868	27.8891	28.5322		0.131642	0.451195	1.89071	P33355	P33355	Uncharacterized protein YehS	yehS
32.4216	32.2729	32.3631	32.4785	32.9471	32.9932		0.0558837	0.45373	2.66866	P0AGD3	P0AGD3	Superoxide dismutase [Fe]	sodB
27.937	28.0189	27.4265	28.143	28.3654	28.2367		0.0815938	0.454234	2.31488	P75691	P75691	Aldehyde reductase YahK	yahK
24.8284	NaN	24.6512	24.9577	25.5992	25.0284		0.190732	0.45533	1.6842	P22186	P22186	Transcriptional regulator MraZ	mraZ
26.6819	NaN	26.5406	27.1358	26.8486	27.2183		0.0593155	0.456317	2.96479	P0ADE4	P0ADE4	Translocation and assembly module TamA	tamA
25.7003	NaN	25.3616	26.2825	26.1963	25.4886		0.279929	0.458193	1.31522	P0A9T6	P0A9T6	Uncharacterized HTH-type transcriptional regulator YbaQ	ybaQ
27.4981	NaN	27.5044	27.6377	27.9099	28.3353		0.177673	0.45971	1.75419	P67603	P67603	UPF0267 protein YqfB	yqfB
28.4526	27.5333	28.1119	28.7709	28.4742	28.2348		0.211274	0.460732	1.48678	P0AED5	P0AED5	Response regulator UvrY	uvrY
26.5107	NaN	26.6828	27.3701	26.974	26.8359		0.121779	0.463246	2.14065	P75821	P75821	Uncharacterized protein YbjS	ybjS
29.067	27.8457	29.1476	29.0912	29.0795	29.2868		0.336217	0.465742	1.09194	P0AG00	P0AG00	Lipopolysaccharide biosynthesis protein WzzE	wzzE
26.4237	NaN	26.8002	27.1628	27.0554	27.017		0.0539203	0.466428	3.08509	P39411	P39411	Non-canonical purine NTP phosphatase	yjjX
28.125	27.8161	28.1523	28.7122	28.0996	28.6826		0.108491	0.467001	2.05969	P10100	P10100	Rare lipoprotein A	rlpA
25.6665	NaN	25.358	25.6159	26.3354	25.9993		0.204853	0.471299	1.61438	P0AB96;A0A385XJL7;P0CF86	P0AB96	Arsenate reductase	arsC
26.4859	NaN	27.041	27.0344	27.1317	27.539		0.199374	0.471605	1.64081	P65367	P65367	Uncharacterized protein YqcA	yqcA
29.3403	29.1281	29.3899	30.0208	29.774	29.4818		0.0542234	0.472742	2.6977	P65556	P65556	Uncharacterized Nudix hydrolase YfcD	yfcD
28.3898	NaN	28.9575	29.6806	29.3777	28.39		0.447474	0.475757	0.871802	P0AEM0	P0AEM0	FKBP-type 16 kDa peptidyl-prolyl cis-trans isomerase	fkpB
35.8171	35.4895	35.8561	36.1123	36.5173	35.961		0.0786791	0.47597	2.34809	P0A910	P0A910	Outer membrane protein A	ompA
29.003	28.7889	29.1001	29.7325	29.2471	29.3409		0.0527283	0.476186	2.72474	P37646	P37646	Cyclic di-GMP phosphodiesterase YhjH	yhjH
25.677	NaN	25.7597	26.4235	25.9226	26.2404		0.0882684	0.477157	2.49276	P76243	P76243	Uncharacterized protein YeaO	yeaO
27.0441	NaN	26.7704	27.2293	27.5409	27.3903		0.0531771	0.479596	3.10285	P0A8G0	P0A8G0	UvrABC system protein C	uvrC
27.4494	27.8513	27.3117	28.0048	28.4078	27.6537		0.148731	0.48461	1.78549	Q46919	Q46919	Uncharacterized protein YqcC	yqcC
31.4345	31.1775	31.6756	31.9288	31.7337	32.0806		0.0505414	0.485166	2.76593	P0ABH9	P0ABH9	ATP-dependent Clp protease ATP-binding subunit ClpA	clpA
27.3122	NaN	27.586	28.1191	27.7272	27.9932		0.0705669	0.49739	2.75296	P39321	P39321	Translocation and assembly module TamB	tamB
27.1987	28.1484	27.3379	28.0965	27.823	28.2598		0.19718	0.498103	1.54524	P29208	P29208	o-succinylbenzoate synthase	menC
26.0695	NaN	26.1252	26.2934	26.7169	26.7913		0.0877078	0.503158	2.49999	P20099	P20099	Biotin sulfoxide reductase	bisC
27.9183	27.8046	27.3284	28.6895	27.9951	27.8953		0.173722	0.509487	1.65277	Q93K97	Q93K97	ADP-ribose pyrophosphatase	nudF
30.0125	29.9496	29.688	29.9754	30.6404	30.5652		0.0932399	0.510295	2.19433	P0A7Y0	P0A7Y0	Ribonuclease 3	rnc
26.1529	NaN	28.1566	27.5494	27.1726	28.2774		0.592113	0.511724	0.597764	P76108	P76108	Putative ABC transporter periplasmic-binding protein YdcS	ydcS
24.7914	NaN	25.7191	26.1127	25.5265	25.6808		0.298846	0.518035	1.25341	P31677	P31677	Alpha,alpha-trehalose-phosphate synthase [UDP-forming]	otsA
27.2645	NaN	27.0316	27.8866	27.6269	27.4865		0.0589169	0.51859	2.9732	P02924	P02924	L-arabinose-binding periplasmic protein	araF
33.1664	32.2936	31.9969	32.67	33.2214	33.1235		0.253748	0.519327	1.3318	P69776	P69776	Major outer membrane lipoprotein Lpp	lpp
29.0033	28.0993	29.3403	29.2505	29.249	29.5305		0.238448	0.52902	1.38444	P37902	P37902	Glutamate/aspartate periplasmic-binding protein	gltI
27.77	27.7366	27.0349	28.8552	27.0796	28.1988		0.405318	0.530725	0.929341	P0AD24	P0AD24	UPF0352 protein YejL	yejL
26.4503	NaN	26.3786	27.2476	26.365	27.2311		0.252236	0.53349	1.41414	P76539	P76539	Acetyltransferase YpeA	ypeA
29.7399	29.4874	29.9691	30.7017	30.0092	30.093		0.107167	0.535799	2.07052	P0A996	P0A996	Anaerobic glycerol-3-phosphate dehydrogenase subunit C	glpC
29.0982	27.9702	29.2852	29.5657	29.2005	29.1967		0.278921	0.536423	1.25158	P62517	P62517	Glucans biosynthesis glucosyltransferase H	mdoH
30.2155	29.4591	29.9956	30.4721	30.328	30.481		0.0799005	0.536947	2.33401	P46130	P46130	Putative acyl-CoA thioester hydrolase YbhC	ybhC
27.0426	NaN	26.797	27.5519	27.1906	27.6356		0.0727753	0.539571	2.71631	P24228	P24228	D-alanyl-D-alanine carboxypeptidase DacB	dacB
29.9546	29.2761	29.8393	30.1372	30.1898	30.3763		0.0700992	0.544416	2.45458	P10346	P10346	Glutamine transport ATP-binding protein GlnQ	glnQ
26.7239	NaN	26.7946	27.7456	27.1897	26.995		0.155247	0.550822	1.88939	P06999	P06999	ATP-dependent 6-phosphofructokinase isozyme 2	pfkB
26.5503	NaN	26.7645	27.5429	27.0802	27.0087		0.0957829	0.553223	2.40106	P76594	P76594	Protein lysine acetyltransferase Pka	pka
29.5702	28.6264	29.73	30.0718	29.7025	29.8567		0.190283	0.568106	1.57542	P0AA16	P0AA16	Transcriptional regulatory protein OmpR	ompR
28.7567	28.1509	28.6971	29.164	29.2655	28.8868		0.0631533	0.570536	2.55227	P62623	P62623	4-hydroxy-3-methylbut-2-enyl diphosphate reductase	ispH
27.3253	NaN	27.1626	27.4095	27.819	28.2156		0.159506	0.570725	1.86204	P0ADQ2	P0ADQ2	Uncharacterized protein YiiD	yiiD
23.7854	NaN	24.1608	25.1244	24.4492	24.0896		0.256558	0.58131	1.39796	P0A932	P0A932	Putative polysaccharide export protein GfcE	gfcE
26.5572	NaN	26.6132	27.2429	26.8838	27.3834		0.0564212	0.584884	3.02753	P37774	P37774	Uncharacterized amino-acid ABC transporter ATP-binding protein YecC	yecC
25.6626	NaN	25.7499	26.6137	26.0076	26.3388		0.0747051	0.613764	2.6854	P37671	P37671	HTH-type transcriptional regulator YiaJ	yiaJ
28.3153	NaN	27.7164	28.567	28.783	28.5481		0.0851521	0.616857	2.53364	P0A8G9	P0A8G9	Exodeoxyribonuclease 7 small subunit	xseB
26.3997	NaN	26.5395	27.4728	27.5021	26.3118		0.30622	0.625953	1.23042	Q46927	Q46927	tRNA threonylcarbamoyladenosine dehydratase	tcdA
29.8027	29.4999	30.096	30.5768	30.129	30.5761		0.0510108	0.627766	2.75692	P08390	P08390	USG-1 protein	usg
25.6806	NaN	25.9292	25.8818	26.5375	26.9005		0.206991	0.635009	1.60428	P76143	P76143	Uncharacterized aldolase LsrF	lsrF
27.7024	NaN	27.4937	28.5358	27.7062	28.4758		0.167334	0.641233	1.81392	P76550	P76550	Uncharacterized protein YffS	yffS
26.7596	NaN	26.4982	27.6337	26.9351	27.2487		0.103886	0.643567	2.31152	P28304	P28304	Quinone oxidoreductase 1	qorA
27.6216	NaN	27.2749	28.0089	28.3818	27.8897		0.0681672	0.645211	2.79443	P0A7A5	P0A7A5	Protein-L-isoaspartate O-methyltransferase	pcm
26.9171	NaN	27.3621	27.5633	28.0461	27.761		0.076946	0.650545	2.65073	P0AFP4	P0AFP4	Uncharacterized oxidoreductase YbbO	ybbO
28.2705	27.112	28.5801	28.9549	28.3537	28.6145		0.244623	0.653489	1.3628	P18133	P18133	Nicotinate phosphoribosyltransferase	pncB
27.3799	NaN	27.7101	27.8673	28.4936	28.2425		0.0897576	0.656144	2.47385	P76346	P76346	Protein MtfA	mtfA
27.3681	NaN	27.2985	28.0689	28.3617	27.5585		0.117287	0.663081	2.18057	P0AEN8	P0AEN8	L-fucose mutarotase	fucU
28.1015	26.1426	28.2639	27.6018	28.5415	28.402		0.411783	0.679073	0.91538	P0AG40	P0AG40	Riboflavin biosynthesis protein RibF;Riboflavin kinase;FMN adenylyltransferase	ribF
25.9659	NaN	25.7499	26.3166	26.4139	26.941		0.0764343	0.699269	2.65853	P0AB58	P0AB58	Lipopolysaccharide assembly protein B	lapB
28.6565	27.4832	28.6746	28.9921	28.9928	28.9687		0.144747	0.713105	1.80881	P0AEC3	P0AEC3	Aerobic respiration control sensor protein ArcB	arcB
28.8272	28.575	28.834	30.0312	29.0875	29.2866		0.0732606	0.72306	2.4137	P41407	P41407	FMN-dependent NADH-azoreductase	azoR
29.8566	27.9802	29.7265	29.8004	30.1147	29.8291		0.301426	0.726967	1.18552	P23909	P23909	DNA mismatch repair protein MutS	mutS
25.39	NaN	25.0441	26.2746	25.8135	25.7733		0.0569938	0.736777	3.0148	P03024	P03024	HTH-type transcriptional regulator GalR	galR
25.5646	NaN	26.4711	26.7662	26.6975	26.8624		0.114542	0.757532	2.20587	P0A948	P0A948	Ribosomal-protein-alanine acetyltransferase	rimJ
26.552	NaN	26.7402	27.0263	27.4656	27.7486		0.0714079	0.767391	2.73884	P00936	P00936	Adenylate cyclase	cyaA
26.8688	27.211	26.9114	28.1464	27.2438	27.9213		0.0569666	0.77344	2.65025	P62615	P62615	4-diphosphocytidyl-2-C-methyl-D-erythritol kinase	ispE
24.7688	NaN	25.759	26.3056	25.7535	26.112		0.158164	0.793158	1.87057	P33371	P33371	tRNA-dihydrouridine synthase C	dusC
26.5406	NaN	26.8598	28.5602	26.9722	26.9546		0.336831	0.795465	1.14065	P0A9H5	P0A9H5	Cob(I)yrinic acid a,c-diamide adenosyltransferase	btuR
28.5307	27.6365	28.7655	29.2827	29.0216	29.0296		0.0868548	0.800416	2.25818	P0AC86	P0AC86	Glycogen phosphorylase	glgP
25.1217	NaN	25.804	26.3214	26.3481	26.1617		0.0545204	0.814241	3.07098	P37624	P37624	Ribosome-associated ATPase	rbbA
26.8199	NaN	25.5952	27.5034	26.7556	26.8147		0.235221	0.816999	1.48089	P23842	P23842	Uncharacterized protein YfeA	yfeA
26.8397	NaN	27.3062	27.6162	28.2882	27.8736		0.0689207	0.853117	2.78122	P0ACU7	P0ACU7	HTH-type transcriptional regulator YjdC	yjdC
25.1704	NaN	24.9778	25.6268	26.4758	25.7719		0.0835615	0.884105	2.55522	Q47679	Q47679	Hydrolase YafV	yafV
31.1057	28.6438	29.9833	30.723	30.9068	30.8154		0.273894	0.90413	1.26703	P07024	P07024	Protein UshA;UDP-sugar hydrolase;5-nucleotidase	ushA
24.9029	NaN	25	25.068	26.7187	25.8211		0.233606	0.917816	1.4875	P04968	P04968	L-threonine dehydratase biosynthetic IlvA	ilvA
28.0281	NaN	27.8632	29.2945	28.3939	28.9119		0.0744461	0.921088	2.68949	P65292	P65292	Uncharacterized lipoprotein YgdI	ygdI
25.535	NaN	25.2156	26.7894	25.7993	26.3029		0.0978184	0.921907	2.37773	P37339	P37339	L-2-hydroxyglutarate oxidase LhgO	lhgO
26.528	NaN	27.0194	27.4512	28.0613	27.6258		0.0509153	0.939059	3.15888	P75914	P75914	Probable phosphatase YcdX	ycdX
27.0396	NaN	26.8142	27.3823	28.2223	28.0077		0.0673252	0.943875	2.80942	P37340	P37340	Multidrug resistance protein MdtK	mdtK
28.9118	27.3077	28.9209	29.0813	29.4466	29.4945		0.156707	0.960623	1.74071	P77737	P77737	Oligopeptide transport ATP-binding protein OppF	oppF
28.1479	26.7175	28.3211	28.8776	28.5835	28.6646		0.130243	0.97971	1.89997	P0A8F8	P0A8F8	UvrABC system protein B	uvrB
28.3306	26.5751	28.3427	28.8202	28.7065	28.7037		0.166435	0.994024	1.68927	P0A894	P0A894	RNase adapter protein RapZ	rapZ
25.1243	NaN	24.9051	26.4254	25.5184	26.1276		0.0651396	1.00907	2.84943	P24242	P24242	HTH-type transcriptional regulator AscG	ascG
29.1914	28.9596	29.0449	30.953	29.7626	29.5985		0.0739263	1.03938	2.40535	P76270	P76270	Free methionine-R-sulfoxide reductase	msrC
25.3754	NaN	25.7938	27.1446	26.2766	26.4726		0.0676986	1.04664	2.80274	P00935	P00935	Cystathionine gamma-synthase	metB
26.0744	NaN	25.9089	27.7452	26.6942	26.7021		0.102998	1.05553	2.32092	P39334	P39334	HTH-type transcriptional repressor BdcR	bdcR
28.1495	27.0707	28.2617	28.9958	28.6934	28.9619		0.0542034	1.0564	2.69806	P31119	P31119	Bifunctional protein Aas;2-acylglycerophosphoethanolamine acyltransferase;Acyl-[acyl-carrier-protein] synthetase	aas
28.9853	27.4164	29.2328	29.5231	30.0014	29.4352		0.136106	1.10843	1.86186	P30750	P30750	Methionine import ATP-binding protein MetN	metN
27.0407	NaN	27.5995	29.6421	26.7453	28.9935		0.395271	1.14023	0.98973	P76503	P76503	3-ketoacyl-CoA thiolase	fadI
28.691	27.177	28.7325	29.5577	29.5711	29.1438		0.0823026	1.22404	2.30701	P0A9J0	P0A9J0	Ribonuclease G	rng
28.2649	26.8987	28.0898	29.488	28.7788	28.7787		0.0613552	1.26401	2.57957	P25526	P25526	Succinate-semialdehyde dehydrogenase [NADP(+)] GabD	gabD
28.2287	25.546	28.2166	28.0427	29.029	28.7567		0.245017	1.27901	1.36144	P0AES0	P0AES0	Bifunctional glutathionylspermidine synthetase/amidase;Glutathionylspermidine amidase;Glutathionylspermidine synthetase	gss
28.3033	NaN	28.4856	30.2665	28.3495	30.6461		0.236027	1.35958	1.47761	P0AEX3	P0AEX3	Alpha-ketoglutarate permease	kgtP
26.6694	28.2463	28.6943	30.4165	28.9351	28.4474		0.176985	1.39633	1.63694	P64581	P64581	Uncharacterized protein YqjD	yqjD
28.6455	27.2598	29.1962	29.4629	29.834	30.1021		0.077051	1.43252	2.36726	P0A6E4	P0A6E4	Argininosuccinate synthase	argG
28.2585	26.7261	28.5948	29.5419	29.3127	29.1983		0.0630543	1.49114	2.55375	P30011	P30011	Nicotinate-nucleotide pyrophosphorylase [carboxylating]	nadC
27.5633	NaN	26.8522	28.8541	29.7974	28.3083		0.0643143	1.77887	2.86497	P69913	P69913	Carbon storage regulator	csrA
28.5984	26.0369	28.5772	29.339	29.783	29.8725		0.0900998	1.92736	2.2251	P29745	P29745	Peptidase T	pepT
29.328	27.1087	29.5414	30.689	30.6853	30.4874		0.0658891	1.96121	2.51239	P39099	P39099	Periplasmic pH-dependent serine endoprotease DegQ	degQ

## Sheet: Upregulated in alaS
WT-1 (log2)	WT-2 (log2)	WT-3 (log2)	alaS-1 (log2)	alaS-2 (log2)	alaS-3 (log2)	Student's T-test Significant?	p-value	log2FC	T-test Test statistic	Protein IDs	Majority protein IDs	Protein names	Gene names
28.9411	28.3827	28.9937	30.9321	31.0439	31.2166	+	0.000417639	2.29171	10.7951	P00370	P00370	NADP-specific glutamate dehydrogenase	gdhA
32.7337	32.601	32.6711	33.9731	34.024	33.8824	+	2.16044e-05	1.29124	22.8836	P00509	P00509	Aspartate aminotransferase	aspC
27.1919	27.3524	27.3689	27.9628	27.5456	27.7945	+	0.0256867	0.46327	3.46559	P00547	P00547	Homoserine kinase	thrB
30.2759	30.1595	30.3535	31.3876	31.0006	31.4396	+	0.00247628	1.01293	6.77555	P00550	P00550	PTS system mannitol-specific EIICBA component;Mannitol permease IIC component;Mannitol-specific phosphotransferase enzyme IIB component;Mannitol-specific phosphotransferase enzyme IIA component	mtlA
30.6836	30.7462	30.8271	31.1892	31.0927	31.2143	+	0.00176064	0.413078	7.42011	P00561	P00561	Bifunctional aspartokinase/homoserine dehydrogenase 1;Aspartokinase;Homoserine dehydrogenase	thrA
28.2113	27.6763	28.3232	29.687	29.95	29.5364	+	0.00209032	1.65423	7.08932	P00803	P00803	Signal peptidase I	lepB
31.6124	30.7637	31.463	33.1064	33.1468	33.0809	+	0.00221184	1.83167	6.9833	P00864	P00864	Phosphoenolpyruvate carboxylase	ppc
27.4373	NaN	27.4231	28.0171	27.7993	28.0704	+	0.0156988	0.532032	4.96416	P00888	P00888	Phospho-2-dehydro-3-deoxyheptonate aldolase, Tyr-sensitive	aroF
25.3754	NaN	25.7938	27.1446	26.2766	26.4726		0.0676986	1.04664	2.80274	P00935	P00935	Cystathionine gamma-synthase	metB
26.552	NaN	26.7402	27.0263	27.4656	27.7486		0.0714079	0.767391	2.73884	P00936	P00936	Adenylate cyclase	cyaA
33.1096	33.0303	33.1151	33.4677	33.5175	33.5987	+	0.000705495	0.442936	9.4285	P00956	P00956	Isoleucine--tRNA ligase	ileS
33.412	33.2897	33.5104	34.5272	34.6914	34.5769	+	0.000118547	1.19449	14.8877	P00957	P00957	Alanine--tRNA ligase	alaS
32.5183	32.3767	32.3061	33.2869	33.453	33.4358	+	0.000264376	0.991521	12.1376	P00959	P00959	Methionine--tRNA ligase	metG
27.2645	NaN	27.0316	27.8866	27.6269	27.4865		0.0589169	0.51859	2.9732	P02924	P02924	L-arabinose-binding periplasmic protein	araF
28.8433	28.336	28.962	29.1607	29.5651	29.8001	+	0.0412164	0.794882	2.96823	P02931;P02932	P02931	Outer membrane protein F	ompF
34.1406	33.8625	34.0118	34.7832	34.9411	34.8231	+	0.000826472	0.844187	9.04881	P02942	P02942	Methyl-accepting chemotaxis protein I	tsr
25.39	NaN	25.0441	26.2746	25.8135	25.7733		0.0569938	0.736777	3.0148	P03024	P03024	HTH-type transcriptional regulator GalR	galR
26.3544	NaN	26.6751	29.006	28.8769	29.1811	+	0.000619737	2.50659	15.1883	P03813	P03813	Uncharacterized protein YgeA	ygeA
28.9761	29.0993	28.6932	29.3132	29.424	29.7578	+	0.0328574	0.575454	3.20138	P04036	P04036	4-hydroxy-tetrahydrodipicolinate reductase	dapB
29.5522	29.1563	29.8398	31.3994	31.4717	31.4781	+	0.000637135	1.93364	9.68077	P04693	P04693	Aromatic-amino-acid aminotransferase	tyrB
32.5871	32.4849	32.4945	32.9099	32.9159	32.9469	+	0.000310586	0.402073	11.6475	P04825	P04825	Aminopeptidase N	pepN
26.1882	NaN	26.1628	28.1891	28.3526	28.1083	+	0.000208553	2.04117	21.8945	P04846	P04846	Lipoprotein 28	nlpA
28.2947	NaN	28.4699	29.3304	29.1303	29.1509	+	0.00432554	0.821542	7.83758	P04994	P04994	Exodeoxyribonuclease 7 large subunit	xseA
26.8822	NaN	26.8931	27.8099	27.4366	27.7649	+	0.0141776	0.782857	5.15184	P04995	P04995	Exodeoxyribonuclease I	sbcB
27.824	27.683	27.7609	28.6436	28.5163	28.8968	+	0.00145116	0.929588	7.80902	P05194	P05194	3-dehydroquinate dehydratase	aroD
28.2494	26.7698	28.1559	29.8822	29.8249	30.2061	+	0.0103636	2.24602	4.55685	P05458	P05458	Protease 3	ptrA
30.7761	30.6051	30.6555	31.4679	31.8154	31.9075	+	0.00182982	1.05132	7.34467	P05459	P05459	Erythronate-4-phosphate dehydrogenase	pdxB
30.8958	30.5725	30.7518	31.5652	32.0731	31.8333	+	0.00338146	1.08382	6.22981	P05704	P05704	Methyl-accepting chemotaxis protein III	trg
26.7837	NaN	26.4021	28.2909	27.9154	27.8979	+	0.00705665	1.44181	6.60783	P05791	P05791	Dihydroxy-acid dehydratase	ilvD
27.5378	NaN	27.5625	28.1848	28.1228	28.5073	+	0.0184294	0.721488	4.68031	P05793	P05793	Ketol-acid reductoisomerase	ilvC
29.6891	27.5394	28.8251	31.8891	31.9091	31.95	+	0.00664128	3.23154	5.17234	P06149	P06149	D-lactate dehydrogenase	dld
27.2329	26.945	27.1831	27.9127	27.7013	27.7174	+	0.004197	0.656837	5.87363	P06610	P06610	Vitamin B12 transport periplasmic protein BtuE	btuE
29.9187	29.5203	29.5565	30.3147	30.5857	30.7082	+	0.00720651	0.871055	5.05485	P06616	P06616	GTPase Era	era
27.7127	NaN	27.7966	30.5336	30.6992	30.5225	+	4.98174e-05	2.83046	35.3411	P06986	P06986	Histidinol-phosphate aminotransferase	hisC
28.9772	27.957	29.0728	32.2608	31.9221	32.129	+	0.000752361	3.43495	9.27246	P06987	P06987	Histidine biosynthesis bifunctional protein HisB;Histidinol-phosphatase;Imidazoleglycerol-phosphate dehydratase	hisB
28.1264	NaN	28.1788	30.8543	31.0054	30.8661	+	2.96983e-05	2.75598	42.0034	P06988	P06988	Histidinol dehydrogenase	hisD
30.3977	29.5402	30.4025	31.4804	31.3468	31.214	+	0.0141869	1.2336	4.15636	P07001	P07001	NAD(P) transhydrogenase subunit alpha	pntA
30.1128	29.8174	30.0372	31.1396	31.1261	31.0693	+	0.000250077	1.12249	12.3113	P07004	P07004	Gamma-glutamyl phosphate reductase	proA
32.7244	32.6016	32.6264	33.2057	33.2602	33.2731	+	0.000154907	0.595516	13.9096	P07014	P07014	Succinate dehydrogenase iron-sulfur subunit	sdhB
33.2023	33.1559	33.342	33.7125	33.5163	33.7217	+	0.00880385	0.416743	4.7756	P07017	P07017	Methyl-accepting chemotaxis protein II	tar
30.2334	30.0827	30.4771	31.3834	31.1835	31.3533	+	0.00133857	1.04234	7.97685	P07018	P07018	Methyl-accepting chemotaxis protein IV	tap
27.5319	NaN	27.3646	28.2248	28.6323	28.2298	+	0.0159303	0.914019	4.93768	P07023	P07023	T-protein;Chorismate mutase;Prephenate dehydrogenase	tyrA
28.3023	27.8033	27.8809	29.2545	29.4585	29.727	+	0.00199345	1.48452	7.17944	P07117	P07117	Sodium/proline symporter	putP
27.9937	NaN	28.0463	28.5377	28.3997	28.7286	+	0.0232245	0.535296	4.29414	P07330	P07330	Chemotaxis response regulator protein-glutamate methylesterase	cheB
32.8301	32.7057	32.8028	33.0932	33.1956	33.2	+	0.001728	0.383392	7.45699	P07363	P07363	Chemotaxis protein CheA	cheA
27.1976	27.1217	27.5222	27.7924	27.5263	27.8195	+	0.0488482	0.432224	2.79926	P07364	P07364	Chemotaxis protein methyltransferase	cheR
28.89	28.992	28.8744	29.4692	29.738	29.2805	+	0.0138163	0.577125	4.18912	P07639	P07639	3-dehydroquinate synthase	aroB
26.4783	NaN	26.5374	27.1454	26.8452	26.9312	+	0.0285098	0.46611	3.97295	P07762	P07762	1,4-alpha-glucan branching enzyme GlgB	glgB
27.7262	27.2408	27.9699	30.9222	30.5708	30.9161	+	0.000204835	3.15739	12.9546	P08142	P08142	Acetolactate synthase isozyme 1 large subunit	ilvB
27.6384	27.4313	27.5825	28.1433	28.8006	28.374	+	0.0117504	0.888569	4.39352	P08179	P08179	Phosphoribosylglycinamide formyltransferase	purN
30.1461	30.0989	30.1544	30.8489	30.9738	30.6781	+	0.00131643	0.700481	8.0119	P08192	P08192	Bifunctional protein FolC;Folylpolyglutamate synthase;Dihydrofolate synthase	folC
34.5569	34.4368	34.5589	35.2864	35.5148	35.2918	+	0.000580332	0.84678	9.91743	P08200	P08200	Isocitrate dehydrogenase [NADP]	icd
24.6772	NaN	24.6237	25.2544	25.871	25.3986	+	0.0379609	0.857572	3.55479	P08368	P08368	Transcriptional regulatory protein CreB	creB
29.8027	29.4999	30.096	30.5768	30.129	30.5761		0.0510108	0.627766	2.75692	P08390	P08390	USG-1 protein	usg
24.8737	NaN	24.6131	25.4612	25.2856	25.3294	+	0.0139195	0.615355	5.1863	P08394	P08394	RecBCD enzyme subunit RecB	recB
28.3325	NaN	28.3757	29.1011	29.1493	29.065	+	0.000229348	0.751037	21.2082	P08395	P08395	Protease 4	sppA
29.8783	29.5901	29.5278	30.3295	30.5554	30.3385	+	0.00475557	0.742352	5.67549	P08506	P08506	D-alanyl-D-alanine carboxypeptidase DacC	dacC
32.9358	32.7097	32.9758	33.5763	33.6208	33.4992	+	0.00155238	0.691654	7.67136	P08839	P08839	Phosphoenolpyruvate-protein phosphotransferase	ptsI
30.8692	30.858	31.0282	32.5378	32.6241	32.6222	+	1.10472e-05	1.67618	27.0858	P08997	P08997	Malate synthase A	aceB
28.2787	28.1778	28.4655	29.0569	28.9198	28.8555	+	0.00349219	0.636741	6.17557	P09053	P09053	Valine--pyruvate aminotransferase	avtA
32.1335	31.9433	32.1578	32.459	32.3912	32.4542	+	0.00746411	0.356574	5.00498	P09169	P09169	Protease 7	ompT
28.4626	NaN	28.1286	28.8196	29.4269	29.2831	+	0.0458937	0.880919	3.29534	P09348	P09348	Motility protein A	motA
32.0117	31.8187	31.9826	32.703	32.8283	32.8044	+	0.000295665	0.8409	11.7952	P09372;REV__P22106	P09372	Protein GrpE	grpE
31.9309	31.8705	32.0942	33.9907	34.0614	34.1504	+	1.32414e-05	2.10232	25.8808	P09546	P09546	Bifunctional protein PutA;Proline dehydrogenase;Delta-1-pyrroline-5-carboxylate dehydrogenase	putA
27.0783	NaN	26.7061	27.5034	27.5141	27.3714	+	0.0323377	0.570809	3.78479	P09549	P09549	Cell division protein DedD	dedD
28.7722	28.074	28.8053	31.0186	30.5547	30.6558	+	0.00137735	2.19256	7.91714	P09551	P09551	Lysine/arginine/ornithine-binding periplasmic protein	argT
30.6459	29.4028	30.7765	33.9285	33.9497	33.9597	+	0.00110743	3.6709	8.38361	P09831	P09831	Glutamate synthase [NADPH] large chain	gltB
28.5839	27.9204	28.8259	32.0793	32.3568	31.9901	+	0.000224681	3.69866	12.6525	P09832	P09832	Glutamate synthase [NADPH] small chain	gltD
27.2076	26.702	26.8893	28.365	28.0847	28.5466	+	0.00217935	1.39914	7.01092	P09833	P09833	Molybdenum import ATP-binding protein ModC	modC
33.1088	32.995	33.2352	33.5616	33.7204	33.6962	+	0.00303188	0.546403	6.41651	P0A6A3	P0A6A3	Acetate kinase	ackA
25.434	NaN	25.3113	25.6855	25.7328	25.8737	+	0.0199694	0.391306	4.54329	P0A6C8	P0A6C8	Acetylglutamate kinase	argB
28.2511	26.8987	28.0275	29.7903	30.0328	30.0413	+	0.00640234	2.22899	5.22573	P0A6D3	P0A6D3	3-phosphoshikimate 1-carboxyvinyltransferase	aroA
28.6455	27.2598	29.1962	29.4629	29.834	30.1021		0.077051	1.43252	2.36726	P0A6E4	P0A6E4	Argininosuccinate synthase	argG
27.1469	NaN	26.9958	27.9009	27.9575	27.8484	+	0.00125525	0.830929	11.9667	P0A6H8	P0A6H8	Cardiolipin synthase A	clsA
31.8217	31.7388	31.9112	33.0353	33.1423	33.1581	+	3.37533e-05	1.28799	20.452	P0A6J5	P0A6J5	D-amino acid dehydrogenase	dadA
31.1444	30.7799	30.881	32.1367	32.3305	32.4588	+	0.000664334	1.37354	9.57655	P0A6L2	P0A6L2	4-hydroxy-tetrahydrodipicolinate synthase	dapA
30.8565	30.6599	30.8847	31.5439	31.6294	31.672	+	0.000526455	0.814704	10.1701	P0A6N8	P0A6N8	Elongation factor P-like protein	yeiP
30.4138	30.3508	30.2994	31.8517	31.8869	31.9982	+	9.37212e-06	1.55759	28.2275	P0A6T5	P0A6T5	GTP cyclohydrolase 1	folE
27.8829	27.3981	27.7365	28.243	28.3388	28.1682	+	0.0190302	0.577504	3.80448	P0A6U8	P0A6U8	Glycogen synthase	glgA
29.9157	29.8979	30.1556	30.5623	30.9406	30.6538	+	0.00664882	0.729141	5.17069	P0A6V8	P0A6V8	Glucokinase	glk
29.4314	29.7318	29.7023	30.5717	30.6188	30.7175	+	0.000638431	1.01417	9.67568	P0A6W9	P0A6W9	Glutamate--cysteine ligase	gshA
25.8765	NaN	25.7393	26.3632	26.3848	26.7979	+	0.0335585	0.707366	3.73071	P0A6X1	P0A6X1	Glutamyl-tRNA reductase	hemA
28.333	NaN	28.1408	29.238	29.2058	29.3645	+	0.00167159	1.03255	10.8579	P0A729	P0A729	Maf-like protein YceF	yceF
26.9428	NaN	26.9344	27.6274	27.7482	27.403	+	0.0153086	0.654274	5.00997	P0A744	P0A744	Peptide methionine sulfoxide reductase MsrA	msrA
33.0464	32.9705	32.9543	33.4523	33.5011	33.6492	+	0.00116106	0.543807	8.28041	P0A763	P0A763	Nucleoside diphosphate kinase	ndk
29.4577	29.1371	29.3891	30.7935	30.9286	30.9792	+	0.00014997	1.57247	14.0246	P0A794	P0A794	Pyridoxine 5-phosphate synthase	pdxJ
27.6216	NaN	27.2749	28.0089	28.3818	27.8897		0.0681672	0.645211	2.79443	P0A7A5	P0A7A5	Protein-L-isoaspartate O-methyltransferase	pcm
28.6656	26.4801	28.5585	29.9473	30.0739	29.9393	+	0.0429716	2.08545	2.92631	P0A7B1	P0A7B1	Polyphosphate kinase	ppk
27.085	NaN	26.6824	28.2181	27.9265	28.0778	+	0.00763996	1.19043	6.42566	P0A7B3	P0A7B3	NAD kinase	nadK
30.1733	30.5218	30.1919	30.9521	31.0651	31.0807	+	0.00358767	0.736971	6.13047	P0A7B5	P0A7B5	Glutamate 5-kinase	proB
32.3268	32.1254	32.3084	32.987	32.8806	33.2319	+	0.0031019	0.779694	6.37706	P0A7G6	P0A7G6	Protein RecA	recA
30.4727	30.2587	30.1035	31.1771	31.5792	31.0301	+	0.0073748	0.983859	5.02203	P0A7J0	P0A7J0	3,4-dihydroxy-2-butanone 4-phosphate synthase	ribB
32.9452	32.7774	32.7898	33.6829	33.6289	33.8407	+	0.00045625	0.880028	10.5523	P0A825	P0A825	Serine hydroxymethyltransferase	glyA
34.7774	34.6843	34.8173	35.0856	35.1253	35.1771	+	0.00146671	0.369686	7.78712	P0A836	P0A836	Succinyl-CoA ligase [ADP-forming] subunit beta	sucC
27.5203	NaN	27.3643	27.8374	28.2028	28.1758	+	0.0304358	0.629709	3.87448	P0A840	P0A840	5/3-nucleotidase SurE	surE
30.7521	30.667	30.9298	31.3666	31.4471	31.5127	+	0.00171351	0.659167	7.47364	P0A855	P0A855	Protein TolB	tolB
33.3154	32.974	33.2654	33.9988	34.2368	34.0146	+	0.00238499	0.898485	6.84404	P0A862	P0A862	Thiol peroxidase	tpx
28.3357	26.9249	28.1811	29.5403	29.4368	29.3907	+	0.0216258	1.642	3.65761	P0A867	P0A867	Transaldolase A	talA
28.2363	27.9143	28.3669	28.8561	28.7083	28.6231	+	0.0209634	0.556678	3.69301	P0A873	P0A873	tRNA (guanine-N(1)-)-methyltransferase	trmD
28.2166	NaN	28.3362	29.4673	29.6516	29.6226	+	0.000628964	1.30411	15.1129	P0A877	P0A877	Tryptophan synthase alpha chain	trpA
28.4192	28.3958	28.3591	29.6482	29.7904	29.7747	+	9.84509e-06	1.34637	27.8807	P0A879	P0A879	Tryptophan synthase beta chain	trpB
29.398	29.615	29.4966	30.0618	30.5117	30.3367	+	0.00529078	0.80022	5.51073	P0A884	P0A884	Thymidylate synthase	thyA
27.3638	26.9884	27.2281	28.3385	28.8135	28.0983	+	0.00669755	1.22334	5.1601	P0A8B2	P0A8B2	UPF0115 protein YfcN	yfcN
27.0441	NaN	26.7704	27.2293	27.5409	27.3903		0.0531771	0.479596	3.10285	P0A8G0	P0A8G0	UvrABC system protein C	uvrC
32.8051	32.4511	32.6727	33.4952	33.7531	33.6566	+	0.00148308	0.992046	7.76437	P0A8L1	P0A8L1	Serine--tRNA ligase	serS
30.166	30.0625	30.3528	31.6716	31.8332	31.8562	+	0.000101521	1.59325	15.4847	P0A8M6	P0A8M6	UPF0265 protein YeeX	yeeX
30.2152	30.1536	29.9874	30.7031	30.9371	31.0673	+	0.00344146	0.783758	6.20015	P0A8P3	P0A8P3	Probable Fe(2+)-trafficking protein	yggX
29.7527	29.4928	29.7533	29.8931	30.312	30.1746	+	0.0378975	0.460309	3.05352	P0A8R0	P0A8R0	Regulator of ribonuclease activity A	rraA
27.3724	27.1271	27.417	27.8703	27.7638	27.8562	+	0.00547587	0.524589	5.45844	P0A8R7	P0A8R7	UPF0283 membrane protein YcjF	ycjF
27.87	NaN	27.7396	28.8032	29.3687	29.2088	+	0.00954559	1.32208	5.93845	P0A8S1	P0A8S1	HTH-type transcriptional regulator ArgP	argP
26.7461	NaN	26.6221	27.4234	27.6276	27.1665	+	0.0271438	0.721716	4.04814	P0A8V0	P0A8V0	Ribonuclease BN	rbn
27.6141	27.7878	27.7239	28.1425	28.6172	28.805	+	0.0162092	0.812986	3.99412	P0A8W5	P0A8W5	UPF0301 protein YqgE	yqgE
29.5614	29.5201	29.7457	31.5015	32.1026	31.8981	+	0.000301678	2.22499	11.7346	P0A8W8	P0A8W8	UPF0304 protein YfbU	yfbU
28.3724	NaN	28.4076	29.3629	29.7212	29.716	+	0.00426535	1.21004	7.8757	P0A8X2	P0A8X2	Protein YceI	yceI
28.8713	28.274	28.7694	29.5833	29.4562	29.4724	+	0.0101295	0.865753	4.58704	P0A8Y5	P0A8Y5	Sugar phosphatase YidA	yidA
30.4861	30.5116	30.4459	31.7334	31.3141	31.6365	+	0.00108513	1.08013	8.42836	P0A903	P0A903	Outer membrane protein assembly factor BamC	bamC
33.4793	33.3134	33.4496	34.259	34.0053	33.9445	+	0.0038538	0.655477	6.01217	P0A912	P0A912	Peptidoglycan-associated lipoprotein	pal
27.9947	NaN	28.2509	29.2154	29.0729	29.06	+	0.00327263	0.993286	8.62957	P0A935	P0A935	Membrane-bound lytic murein transglycosylase A	mltA
28.9134	28.6234	28.6351	29.8578	29.8966	29.7197	+	0.000539988	1.10073	10.1037	P0A959	P0A959	Glutamate-pyruvate aminotransferase AlaA	alaA
31.9016	31.8301	31.9843	32.2615	32.3317	32.2532	+	0.00179735	0.376798	7.37963	P0A964	P0A964	Chemotaxis protein CheW	cheW
27.7704	26.1533	27.5083	30.1797	30.1025	29.6177	+	0.00602516	2.82263	5.31517	P0A991	P0A991	Fructose-bisphosphate aldolase class 1	fbaB
32.9243	32.6635	32.7765	33.0549	33.4325	33.3519	+	0.0232193	0.49168	3.57751	P0A9A6	P0A9A6	Cell division protein FtsZ	ftsZ
28.5719	28.6329	28.3683	29.2718	29.1485	29.1004	+	0.00238828	0.649199	6.84151	P0A9D2	P0A9D2	Glutathione S-transferase GstA	gstA
28.4964	NaN	28.7199	29.2494	29.1523	29.1074	+	0.0109551	0.561543	5.65364	P0A9D4	P0A9D4	Serine acetyltransferase	cysE
32.488	32.2306	32.3467	33.3859	33.592	33.3735	+	0.00043878	1.09533	10.6588	P0A9D8	P0A9D8	2,3,4,5-tetrahydropyridine-2,6-dicarboxylate N-succinyltransferase	dapD
29.0657	29.1311	29.4002	29.7337	30.1993	30.0362	+	0.00976141	0.790711	4.63625	P0A9F3	P0A9F3	HTH-type transcriptional regulator CysB	cysB
33.6179	33.1082	33.4671	34.7848	34.7146	34.8554	+	0.000895338	1.38722	8.86222	P0A9G6	P0A9G6	Isocitrate lyase	aceA
27.4876	27.117	27.4383	28.3384	28.7134	28.8378	+	0.00250381	1.28219	6.75549	P0A9H1	P0A9H1	G/U mismatch-specific DNA glycosylase	mug
26.4702	NaN	26.4215	28.7771	28.9192	28.5764	+	0.000384692	2.31174	17.8301	P0A9I3	P0A9I3	Glycine cleavage system transcriptional repressor	gcvR
28.691	27.177	28.7325	29.5577	29.5711	29.1438		0.0823026	1.22404	2.30701	P0A9J0	P0A9J0	Ribonuclease G	rng
28.5521	NaN	28.4974	32.7407	32.5299	32.869	+	6.45731e-05	4.18844	32.4074	P0A9J8	P0A9J8	P-protein;Chorismate mutase;Prephenate dehydratase	pheA
30.8304	30.5495	30.8519	31.059	31.0704	31.079	+	0.0289566	0.325516	3.33551	P0A9K3	P0A9K3	PhoH-like protein	ybeZ
28.2232	27.8062	28.3139	29.4911	29.0927	29.1523	+	0.00478101	1.13095	5.66716	P0A9K7	P0A9K7	Phosphate-specific transport system accessory protein PhoU	phoU
28.991	28.9779	29.3208	29.5414	30.0427	29.5195	+	0.0416354	0.604635	2.95804	P0A9L8	P0A9L8	Pyrroline-5-carboxylate reductase	proC
31.3098	31.1875	31.474	32.0998	31.944	31.9272	+	0.00258762	0.666608	6.6961	P0A9Q5	P0A9Q5	Acetyl-coenzyme A carboxylase carboxyl transferase subunit beta	accD
30.8343	30.6394	30.7517	32.161	32.1791	32.2014	+	1.53508e-05	1.43874	24.937	P0A9Q9	P0A9Q9	Aspartate-semialdehyde dehydrogenase	asd
29.4625	29.056	29.3013	30.08	30.5584	30.6681	+	0.00574344	1.16225	5.38656	P0A9S3	P0A9S3	Galactitol-1-phosphate 5-dehydrogenase	gatD
29.2943	28.1974	29.2891	31.7576	31.6473	31.8985	+	0.00157826	2.84087	7.63794	P0A9T0	P0A9T0	D-3-phosphoglycerate dehydrogenase	serA
28.4176	27.9866	28.2441	29.9995	29.4204	29.807	+	0.00195133	1.52621	7.22034	P0A9T4	P0A9T4	Protein tas	tas
28.281	28.3815	28.4608	28.959	29.3157	29.18	+	0.00260488	0.777118	6.68416	P0A9W9	P0A9W9	Protein YrdA	yrdA
29.5945	29.4783	29.5414	30.5926	31.0859	30.7968	+	0.000937884	1.28705	8.75562	P0A9Z1	P0A9Z1	Nitrogen regulatory protein P-II 1	glnB
32.3396	32.0034	32.4489	33.3717	33.3618	33.5685	+	0.00145756	1.17001	7.79997	P0AA04	P0AA04	Phosphocarrier protein HPr	ptsH
32.8754	32.4488	32.9795	33.2283	33.3042	33.2714	+	0.0379366	0.500069	3.05247	P0AA25	P0AA25	Thioredoxin-1	trxA
29.9498	29.7072	29.664	30.8886	31.1094	31.3681	+	0.00121113	1.34839	8.18924	P0AA43	P0AA43	Ribosomal small subunit pseudouridine synthase A	rsuA
27.6495	NaN	27.4142	29.5176	29.7699	29.7168	+	0.000517275	2.13631	16.1409	P0AAA1	P0AAA1	Inner membrane protein YagU	yagU
30.8725	30.6597	30.8893	31.2551	31.7125	31.2989	+	0.0197051	0.615023	3.76408	P0AAD6	P0AAD6	Serine transporter	sdaC
25.9952	NaN	25.9571	26.9447	26.8329	26.5222	+	0.0169589	0.790451	4.82578	P0AAG0	P0AAG0	Dipeptide transport ATP-binding protein DppD	dppD
31.0779	31.0324	31.0901	31.5373	31.4258	31.5752	+	0.000755236	0.445948	9.26328	P0AAG8	P0AAG8	Galactose/methyl galactoside import ATP-binding protein MglA	mglA
28.5985	28.7364	28.5731	29.2787	29.2123	29.4336	+	0.00125718	0.672205	8.10943	P0AAH0	P0AAH0	Phosphate import ATP-binding protein PstB	pstB
32.4004	32.148	32.3738	32.8046	32.7232	32.8503	+	0.00533816	0.485249	5.49713	P0AAI3	P0AAI3	ATP-dependent zinc metalloprotease FtsH	ftsH
27.967	27.4336	27.0504	28.6867	28.4972	28.261	+	0.0271102	0.997924	3.40668	P0AAN9	P0AAN9	Anti-adapter protein IraP	iraP
28.534	28.1018	28.2495	28.8992	28.8025	28.7903	+	0.0151519	0.535563	4.07569	P0AAR3	P0AAR3	Cys-tRNA(Pro)/Cys-tRNA(Cys) deacylase YbaK	ybaK
28.8881	28.5643	29.1971	29.5084	29.389	29.3913	+	0.0430943	0.546405	2.92346	P0AAS7	P0AAS7	Uncharacterized protein YbcJ	ybcJ
23.6646	NaN	23.7102	24.4364	24.8217	24.5815	+	0.00793692	0.925816	6.3398	P0AAT2	P0AAT2	Uncharacterized protein YbdF	ybdF
29.3893	29.2827	29.5565	29.7422	29.9806	30.1381	+	0.0177333	0.54411	3.88716	P0AAT6	P0AAT6	Ribosomal silencing factor RsfS	rsfS
27.0389	NaN	27.1311	27.7643	27.5167	27.8348	+	0.0172023	0.620244	4.80059	P0AAZ4	P0AAZ4	Replication-associated recombination protein A	rarA
26.504	NaN	26.419	27.7828	27.7638	28.3655	+	0.00984084	1.50922	5.8744	P0AB26	P0AB26	Uncharacterized lipoprotein YceB	yceB
27.4842	NaN	27.2648	28.7473	28.3909	28.4217	+	0.00649888	1.14543	6.80157	P0AB38	P0AB38	Penicillin-binding protein activator LpoB	lpoB
27.8148	27.3472	27.7221	28.8353	28.9457	28.9164	+	0.000976421	1.27108	8.66411	P0AB43	P0AB43	Protein YcgL	ycgL
25.9659	NaN	25.7499	26.3166	26.4139	26.941		0.0764343	0.699269	2.65853	P0AB58	P0AB58	Lipopolysaccharide assembly protein B	lapB
29.86	29.7169	29.786	30.8844	30.9068	31.0317	+	4.82755e-05	1.15334	18.6872	P0AB67	P0AB67	NAD(P) transhydrogenase subunit beta	pntB
27.4463	NaN	26.9429	28.0699	28.1039	28.3568	+	0.0211874	0.982274	4.44427	P0AB80	P0AB80	Branched-chain-amino-acid aminotransferase	ilvE
30.2966	30.4861	30.1458	31.8645	31.8735	31.9857	+	0.000112209	1.59842	15.0967	P0AB91	P0AB91	Phospho-2-dehydro-3-deoxyheptonate aldolase, Phe-sensitive	aroG
30.3019	30.1499	30.4429	30.6373	30.7092	30.6432	+	0.0141213	0.365004	4.16209	P0ABC3	P0ABC3	Modulator of FtsH protease HflC	hflC
28.8882	28.6878	28.4844	29.4058	29.445	29.5249	+	0.00316963	0.771756	6.33993	P0ABF6	P0ABF6	Cytidine deaminase	cdd
34.459	34.1661	34.267	35.0108	35.1398	35.1558	+	0.00117013	0.804794	8.26354	P0ABH7	P0ABH7	Citrate synthase	gltA
31.4345	31.1775	31.6756	31.9288	31.7337	32.0806		0.0505414	0.485166	2.76593	P0ABH9	P0ABH9	ATP-dependent Clp protease ATP-binding subunit ClpA	clpA
32.2637	31.8498	32.0822	34.8465	34.6815	34.5132	+	6.98332e-05	2.61516	17.0232	P0ABK5	P0ABK5	Cysteine synthase A	cysK
30.2992	30.0022	30.0822	30.5353	30.6888	30.6264	+	0.00790342	0.488936	4.92458	P0ABU0	P0ABU0	1,4-dihydroxy-2-naphthoyl-CoA synthase	menB
29.0599	29.1331	29.2952	29.7681	29.7699	29.7966	+	0.00092915	0.615483	8.77701	P0ABU9	P0ABU9	Protein TolQ	tolQ
27.7922	NaN	27.7601	28.8877	28.2901	28.5638	+	0.0366862	0.804407	3.60293	P0ABV6	P0ABV6	Protein TolR	tolR
30.4712	30.2847	30.2589	30.9607	31.0147	31.0927	+	0.000888629	0.684437	8.8796	P0AC02	P0AC02	Outer membrane protein assembly factor BamD	bamD
27.7981	27.3551	27.8644	28.7683	29.0917	28.9211	+	0.00247609	1.25449	6.77568	P0AC13	P0AC13	Dihydropteroate synthase	folP
29.9877	29.915	29.8424	30.4862	30.7086	30.7136	+	0.00110259	0.721076	8.39322	P0AC19	P0AC19	D-erythro-7,8-dihydroneopterin triphosphate epimerase	folX
28.1419	27.5663	28.2386	28.6172	28.8891	28.9269	+	0.0231412	0.828769	3.58128	P0AC30	P0AC30	Cell division protein FtsX	ftsX
33.9525	33.7902	33.8581	34.0681	34.3057	34.2639	+	0.0165245	0.345627	3.97103	P0AC41	P0AC41	Succinate dehydrogenase flavoprotein subunit	sdhA
29.107	28.8927	29.022	29.2943	29.4569	29.8278	+	0.0377079	0.519091	3.05866	P0AC44	P0AC44	Succinate dehydrogenase hydrophobic membrane anchor subunit	sdhD
27.7547	26.7248	27.9628	29.9121	29.7401	29.6232	+	0.00435909	2.27767	5.81295	P0AC59	P0AC59	Glutaredoxin-2	grxB
28.8389	28.9864	28.8324	30.0669	30.3993	30.0847	+	0.000402435	1.29775	10.8985	P0AC81	P0AC81	Lactoylglutathione lyase	gloA
27.0495	NaN	27.2365	28.0209	27.8123	28.0106	+	0.00554896	0.804956	7.18785	P0AC84	P0AC84	Hydroxyacylglutathione hydrolase	gloB
28.5307	27.6365	28.7655	29.2827	29.0216	29.0296		0.0868548	0.800416	2.25818	P0AC86	P0AC86	Glycogen phosphorylase	glgP
29.6657	29.4781	29.4962	29.868	30.2515	30.157	+	0.0137003	0.545486	4.19959	P0AC92	P0AC92	Protein GnsA	gnsA
27.049	NaN	27.0723	28.1307	28.2901	28.1218	+	0.000556434	1.12024	15.7494	P0ACA1	P0ACA1	Uncharacterized GST-like protein YibF	yibF
29.0266	28.3834	29.4715	30.9045	30.6996	30.8958	+	0.00439244	1.87276	5.80081	P0ACA7	P0ACA7	Glutathione S-transferase GstB	gstB
29.3039	28.7261	29.372	30.1605	30.7151	30.6066	+	0.00692357	1.36002	5.1122	P0ACE7	P0ACE7	HIT-like protein HinT	hinT
34.3748	34.2846	34.4809	34.8549	34.5559	34.9798	+	0.039133	0.416772	3.02079	P0ACF8	P0ACF8	DNA-binding protein H-NS	hns
30.7726	30.3361	30.654	31.9953	32.0685	32.364	+	0.000834723	1.55505	9.02546	P0ACJ0	P0ACJ0	Leucine-responsive regulatory protein	lrp
27.0213	NaN	27.0017	28.2164	27.7385	27.6097	+	0.038406	0.843372	3.53846	P0ACL9	P0ACL9	Pyruvate dehydrogenase complex repressor	pdhR
27.8817	27.5851	28.1693	28.8882	28.4039	28.6052	+	0.0264291	0.753799	3.43439	P0ACN4	P0ACN4	HTH-type transcriptional repressor AllR	allR
27.6751	27.3842	27.9933	28.3226	28.3803	28.715	+	0.0212058	0.788429	3.6799	P0ACP1	P0ACP1	Catabolite repressor/activator	cra
26.3228	NaN	26.2777	26.7656	27.1165	26.7352	+	0.0367163	0.572202	3.60177	P0ACR4	P0ACR4	Uncharacterized HTH-type transcriptional regulator YeiE	yeiE
26.8397	NaN	27.3062	27.6162	28.2882	27.8736		0.0689207	0.853117	2.78122	P0ACU7	P0ACU7	HTH-type transcriptional regulator YjdC	yjdC
28.4658	28.2963	28.4052	29.9818	29.9133	29.8955	+	1.04755e-05	1.54112	27.4496	P0ACX3	P0ACX3	Putative monooxygenase YdhR	ydhR
27.5698	27.7339	27.5636	28.2971	28.2511	28.0795	+	0.00247213	0.586799	6.77859	P0AD05	P0AD05	Uncharacterized protein YecA	yecA
28.084	29.0812	27.9546	29.7709	29.8302	29.9031	+	0.0150676	1.46146	4.08249	P0AD12	P0AD12	Protein YeeZ	yeeZ
27.3956	NaN	27.5563	28.6625	28.9047	28.7472	+	0.0012967	1.29554	11.8357	P0AD27	P0AD27	Inner membrane protein YejM	yejM
26.3908	NaN	26.2011	27.4434	27.8799	27.6861	+	0.00449735	1.37384	7.73253	P0ADA1	P0ADA1	Acyl-CoA thioesterase I	tesA
28.1151	NaN	28.0987	28.7975	28.7459	28.7568	+	7.28286e-05	0.659871	31.1305	P0ADA3	P0ADA3	Murein hydrolase activator NlpD	nlpD
28.4058	28.1971	28.2534	29.1873	28.5162	29.1832	+	0.043134	0.676806	2.92254	P0ADC1	P0ADC1	LPS-assembly lipoprotein LptE	lptE
26.6819	NaN	26.5406	27.1358	26.8486	27.2183		0.0593155	0.456317	2.96479	P0ADE4	P0ADE4	Translocation and assembly module TamA	tamA
29.6964	29.958	29.7577	30.9794	30.4798	30.6775	+	0.00535375	0.908211	5.49269	P0ADE6	P0ADE6	Uncharacterized protein YgaU	ygaU
26.04	NaN	27.5328	29.3601	28.963	29.6088	+	0.0252889	2.52424	4.15842	P0ADF8	P0ADF8	Acetolactate synthase isozyme 1 small subunit	ilvN
29.2847	29.0661	29.4393	30.8573	30.3793	30.1012	+	0.00859143	1.1826	4.80902	P0ADP9	P0ADP9	Protein YihD	yihD
28.227	27.398	28.3631	28.6747	29.3803	29.1044	+	0.0442351	1.0571	2.89736	P0ADR6	P0ADR6	Ribosomal RNA large subunit methyltransferase M	rlmM
29.2778	29.2937	29.2544	29.8451	29.6972	30.0136	+	0.00331935	0.576636	6.2612	P0ADR8	P0ADR8	LOG family protein YgdH	ygdH
29.16	29.0507	28.9668	29.8359	30.3928	30.3781	+	0.00396187	1.14314	5.96696	P0ADU2	P0ADU2	Probable quinol monooxygenase YgiN	ygiN
30.767	30.5422	30.7434	31.4164	31.3385	31.6513	+	0.00265753	0.784555	6.64834	P0ADW3	P0ADW3	Inner membrane protein YhcB	yhcB
27.0822	27.1927	27.0685	28.2534	28.6516	28.6244	+	0.00048495	1.39533	10.3878	P0ADX1	P0ADX1	Protein YhfA	yhfA
27.0095	27.4272	27.0302	27.9532	28.2512	28.2728	+	0.00417544	1.00342	5.88192	P0AE48	P0AE48	Gamma-glutamylcyclotransferase family protein YtfP	ytfP
31.8046	31.4701	31.5907	32.957	33.073	32.8935	+	0.000260282	1.35269	12.1861	P0AE52	P0AE52	Putative peroxiredoxin bcp	bcp
28.0453	NaN	27.806	28.5853	28.5926	29.073	+	0.0357768	0.824638	3.6386	P0AE82	P0AE82	Sensor protein CpxA	cpxA
29.4046	29.2956	29.4928	29.9354	29.7675	29.7277	+	0.00847491	0.412531	4.82778	P0AE88	P0AE88	Transcriptional regulatory protein CpxR	cpxR
28.1555	27.7349	27.5622	28.8182	29.0359	28.7482	+	0.00589403	1.04988	5.34788	P0AE91	P0AE91	Protein CreA	creA
28.0125	NaN	28.061	28.6028	28.5192	28.553	+	0.000722306	0.521605	14.4243	P0AEA8	P0AEA8	Siroheme synthase;Uroporphyrinogen-III C-methyltransferase;Precorrin-2 dehydrogenase;Sirohydrochlorin ferrochelatase	cysG
26.392	NaN	26.3164	27.9925	27.1894	27.4815	+	0.0290489	1.2003	3.94455	P0AEC5	P0AEC5	Signal transduction histidine-protein kinase BarA	barA
31.4987	31.324	31.3678	31.6974	32.1482	32.2675	+	0.0241544	0.640871	3.5335	P0AED0	P0AED0	Universal stress protein A	uspA
28.9034	27.4262	28.9835	30.6402	31.3045	30.2276	+	0.0184768	2.28638	3.83891	P0AED7	P0AED7	Succinyl-diaminopimelate desuccinylase	dapE
31.5673	31.4342	31.4739	31.9765	31.8245	32.0569	+	0.00424857	0.460859	5.85401	P0AEM9	P0AEM9	Cystine-binding periplasmic protein	fliY
31.9672	31.8001	31.9369	32.4304	32.5443	32.4116	+	0.001056	0.560704	8.48857	P0AEQ3	P0AEQ3	Glutamine-binding periplasmic protein	glnH
30.2875	30.2189	30.2838	32.4762	32.8106	32.7872	+	2.49965e-05	2.42791	22.059	P0AEU0	P0AEU0	Histidine-binding periplasmic protein	hisJ
28.8644	28.037	28.3333	29.263	29.3371	29.669	+	0.0205845	1.01149	3.71386	P0AEW9	P0AEW9	1-phosphofructokinase	fruK
25.8483	NaN	26.0161	26.6974	27.1145	27.3655	+	0.0224736	1.1269	4.34742	P0AEX5	P0AEX5	Probable phosphoribulokinase	prkB
29.0611	28.6853	29.0921	29.6042	29.7879	29.4194	+	0.0175055	0.657667	3.90242	P0AEZ9	P0AEZ9	Molybdenum cofactor biosynthesis protein B	moaB
30.0135	30.2762	30.006	31.0945	30.9443	30.8311	+	0.00184641	0.858059	7.3271	P0AF08	P0AF08	Protein mrp	mrp
29.3538	29.3104	29.3505	29.5068	29.6093	29.6892	+	0.00847901	0.263511	4.82712	P0AF20	P0AF20	N-acetylglucosamine repressor	nagC
26.8688	NaN	26.642	28.1937	28.0697	27.9114	+	0.00236979	1.30289	9.63967	P0AF50	P0AF50	Uncharacterized protein YjbR	yjbR
27.9514	27.5015	27.8758	28.3033	28.1533	28.4346	+	0.0318885	0.520836	3.23288	P0AF67	P0AF67	tRNA threonylcarbamoyladenosine biosynthesis protein TsaE	tsaE
28.3541	NaN	28.0464	29.3423	29.2904	29.2641	+	0.00265133	1.09871	9.27634	P0AF96	P0AF96	Toxin-antitoxin biofilm protein TabA	tabA
28.4999	28.6264	28.7579	29.6431	29.295	29.404	+	0.00296629	0.819309	6.4545	P0AFA7	P0AFA7	Na(+)/H(+) antiporter NhaB	nhaB
29.6564	NaN	29.4706	30.3838	30.3398	30.6905	+	0.0105307	0.907883	5.7341	P0AFC3	P0AFC3	NADH-quinone oxidoreductase subunit A	nuoA
30.9684	30.8775	30.9813	31.5827	31.8473	31.9334	+	0.00156737	0.845424	7.65192	P0AFC7	P0AFC7	NADH-quinone oxidoreductase subunit B	nuoB
31.2222	30.7611	30.8284	31.965	32.0895	32.0308	+	0.00181291	1.0912	7.36278	P0AFD1	P0AFD1	NADH-quinone oxidoreductase subunit E	nuoE
29.6335	29.6056	29.7355	30.5292	30.5637	30.7506	+	0.000271263	0.956308	12.058	P0AFD4	P0AFD4	NADH-quinone oxidoreductase subunit H	nuoH
31.0447	30.7401	31.1453	32.1065	32.1346	32.1288	+	0.000716743	1.14661	9.3899	P0AFD6	P0AFD6	NADH-quinone oxidoreductase subunit I	nuoI
28.071	28.4758	28.2806	28.767	29.2067	29.4548	+	0.0203435	0.867066	3.72737	P0AFF0	P0AFF0	NADH-quinone oxidoreductase subunit N	nuoN
29.2198	28.6039	29.1887	30.8896	30.7272	30.8208	+	0.000924725	1.80836	8.78794	P0AFF2	P0AFF2	Nucleoside permease NupC	nupC
34.085	33.8651	34.0349	34.5431	34.5836	34.3884	+	0.00463449	0.510076	5.71593	P0AFG3	P0AFG3	2-oxoglutarate dehydrogenase E1 component	sucA
33.7939	33.5656	33.7009	33.9402	34.3292	34.1668	+	0.024789	0.458621	3.50477	P0AFG6	P0AFG6	Dihydrolipoyllysine-residue succinyltransferase component of 2-oxoglutarate dehydrogenase complex	sucB
26.7066	NaN	26.9387	27.1669	27.2427	27.2431	+	0.0235476	0.394941	4.27189	P0AFH2	P0AFH2	Oligopeptide transport system permease protein OppB	oppB
26.9092	NaN	26.8303	27.7599	27.519	27.6677	+	0.00382216	0.779142	8.1801	P0AFH6	P0AFH6	Oligopeptide transport system permease protein OppC	oppC
27.7902	27.1586	27.6597	28.3843	28.0781	28.3079	+	0.0278541	0.720634	3.37733	P0AFJ1	P0AFJ1	Protein PhnA	phnA
30.2162	30.0338	30.1615	30.3554	30.548	30.72	+	0.0269444	0.404017	3.41334	P0AFK9	P0AFK9	Spermidine/putrescine-binding periplasmic protein	potD
28.3995	28.1314	28.3279	29.5003	29.6531	29.4174	+	0.000305471	1.2373	11.6971	P0AFL6	P0AFL6	Exopolyphosphatase	ppx
26.9171	NaN	27.3621	27.5633	28.0461	27.761		0.076946	0.650545	2.65073	P0AFP4	P0AFP4	Uncharacterized oxidoreductase YbbO	ybbO
30.1342	29.9256	29.8628	31.1031	31.0022	31.3794	+	0.00104284	1.18739	8.51644	P0AFP6	P0AFP6	Putative GTP cyclohydrolase 1 type 2	ybgI
27.1726	NaN	27.0451	27.6346	27.6411	27.6157	+	0.0017195	0.521661	10.754	P0AFT5	P0AFT5	Transcriptional regulatory protein YehT	yehT
29.6909	29.4943	29.6349	29.7866	30.1219	30.2906	+	0.0447189	0.459627	2.88652	P0AFU8	P0AFU8	Riboflavin synthase	ribC
27.8586	27.8707	27.8135	29.1533	29.0251	29.1143	+	7.4097e-06	1.24997	29.9421	P0AFX7	P0AFX7	Anti-sigma-E factor RseA	rseA
27.8908	NaN	27.8056	28.9595	28.5054	28.9265	+	0.0157471	0.948916	4.9586	P0AFX9	P0AFX9	Sigma-E factor regulatory protein RseB	rseB
27.9916	27.8881	27.9237	28.4739	28.4541	28.3281	+	0.000906267	0.484197	8.83425	P0AFZ1	P0AFZ1	Protein SseB	sseB
29.4529	29.0355	29.3022	29.7362	29.7864	29.7345	+	0.0165795	0.488822	3.96705	P0AG14	P0AG14	Probable protease SohB	sohB
28.8857	NaN	28.7314	29.889	30.0196	29.8903	+	0.000786415	1.1244	14.0165	P0AG20	P0AG20	GTP pyrophosphokinase	relA
29.3606	28.9207	29.2779	30.1571	29.7189	30.1992	+	0.0148274	0.838672	4.10212	P0AG82	P0AG82	Phosphate-binding protein PstS	pstS
28.0227	NaN	28.0586	28.6096	29.0323	28.8983	+	0.015481	0.806055	4.98955	P0AGB0	P0AGB0	Phosphoserine phosphatase	serB
27.9998	27.1022	27.6563	29.0173	28.9155	29.0291	+	0.00605113	1.40123	5.30879	P0AGB6	P0AGB6	ECF RNA polymerase sigma-E factor	rpoE
32.4216	32.2729	32.3631	32.4785	32.9471	32.9932		0.0558837	0.45373	2.66866	P0AGD3	P0AGD3	Superoxide dismutase [Fe]	sodB
27.0304	NaN	26.5904	28.7431	28.5853	28.516	+	0.00230913	1.80441	9.72549	P0AGF2	P0AGF2	Sulfur acceptor protein CsdE	csdE
27.3953	NaN	27.4042	28.282	27.8316	28.2127	+	0.029495	0.708965	3.92155	P0AGG4	P0AGG4	Thioredoxin-2	trxC
30.6974	30.5105	30.5988	31.0168	31.0712	30.9114	+	0.00513019	0.397555	5.55794	P0AGJ5	P0AGJ5	Uncharacterized tRNA/rRNA methyltransferase YfiF	yfiF
31.3171	31.2003	31.2413	31.7521	31.7564	31.8182	+	0.000204285	0.522682	12.9634	P0AGJ9	P0AGJ9	Tyrosine--tRNA ligase	tyrS
28.1378	28.3111	28.3811	28.7054	29.5792	29.3819	+	0.0261232	0.945492	3.44712	P0C0L7	P0C0L7	Proline/betaine transporter	proP
27.7886	NaN	27.7187	28.6499	28.5254	28.3857	+	0.00486384	0.766691	7.52517	P0C0S1	P0C0S1	Small-conductance mechanosensitive channel	mscS
33.6047	33.3048	33.5767	34.441	34.0731	34.2977	+	0.0056904	0.775227	5.40048	P0C8J6	P0C8J6	D-tagatose-1,6-bisphosphate aldolase subunit GatY	gatY
33.4374	32.9351	33.2437	34.2491	34.5008	34.4979	+	0.00198381	1.21052	7.18871	P0C8J8	P0C8J8	D-tagatose-1,6-bisphosphate aldolase subunit GatZ	gatZ
29.2015	28.406	29.3413	29.942	29.9633	29.8682	+	0.0323853	0.941556	3.21659	P0CB39	P0CB39	Phosphoethanolamine transferase EptC	eptC
26.3573	NaN	26.9498	29.5161	29.3826	29.2314	+	0.00156068	2.7231	11.1143	P0DMC5	P0DMC5	Sensor histidine kinase RcsC	rcsC
30.3112	30.2334	30.7386	31.7426	31.8514	31.8019	+	0.00102308	1.37091	8.55914	P0DMC7	P0DMC7	Transcriptional regulatory protein RcsB	rcsB
29.9546	29.2761	29.8393	30.1372	30.1898	30.3763		0.0700992	0.544416	2.45458	P10346	P10346	Glutamine transport ATP-binding protein GlnQ	glnQ
26.7844	NaN	26.7688	30.3096	29.9856	29.9487	+	0.000197254	3.30471	22.3068	P10371	P10371	1-(5-phosphoribosyl)-5-[(5-phosphoribosylamino)methylideneamino] imidazole-4-carboxamide isomerase	hisA
28.2699	NaN	28.54	29.5337	29.9362	29.8512	+	0.00530331	1.36871	7.30216	P12008	P12008	Chorismate synthase	aroC
27.9699	NaN	27.8589	28.844	28.8826	28.9373	+	0.00037539	0.973504	17.9773	P12295	P12295	Uracil-DNA glycosylase	ung
29.1083	NaN	29.1876	30.268	30.1906	30.3004	+	0.000220243	1.10505	21.498	P13009	P13009	Methionine synthase	metH
31.9726	31.6902	31.9136	32.797	32.5746	32.7332	+	0.0014804	0.842782	7.76806	P13029	P13029	Catalase-peroxidase	katG
30.1828	29.6884	30.1658	30.9935	30.8335	30.7979	+	0.00753873	0.862628	4.99092	P15042	P15042	DNA ligase	ligA
28.7356	28.9544	28.8618	29.9434	30.1439	30.3025	+	0.00046345	1.27932	10.5098	P15078	P15078	Carbon starvation protein A	cstA
30.4967	30.379	30.2471	30.904	30.8521	30.8838	+	0.00235638	0.505767	6.86617	P15254	P15254	Phosphoribosylformylglycinamidine synthase	purL
32.6997	32.5444	32.6507	33.1886	33.302	33.3291	+	0.000519104	0.641656	10.2071	P15288	P15288	Cytosol non-specific dipeptidase	pepD
27.9801	NaN	28.2106	29.2005	29.3394	29.4262	+	0.0020322	1.22673	10.1591	P15877	P15877	Quinoprotein glucose dehydrogenase	gcd
26.7285	NaN	26.5693	28.5811	28.4652	28.5032	+	0.000135728	1.86764	25.2806	P16676	P16676	Sulfate/thiosulfate import ATP-binding protein CysA	cysA
28.1634	NaN	28.2327	30.2508	30.4296	30.2846	+	9.81278e-05	2.12364	28.1776	P16700	P16700	Thiosulfate-binding protein	cysP
28.0222	NaN	28.0008	29.6727	30.1303	29.848	+	0.00166722	1.87213	10.8676	P16703	P16703	Cysteine synthase B	cysM
26.6214	NaN	26.1603	27.0055	27.3555	27.2088	+	0.0343257	0.79904	3.69799	P17109	P17109	2-succinyl-5-enolpyruvyl-6-hydroxy-3-cyclohexene-1-carboxylate synthase	menD
28.6563	NaN	28.5273	30.7258	30.8327	30.9139	+	0.000121922	2.23234	26.2043	P17846	P17846	Sulfite reductase [NADPH] hemoprotein beta-component	cysI
26.7516	NaN	26.664	28.0915	28.9427	28.4777	+	0.0111137	1.79615	5.6246	P17854	P17854	Phosphoadenosine phosphosulfate reductase	cysH
30.2633	29.755	30.5761	31.2638	31.011	31.1707	+	0.0191708	0.950389	3.79593	P17993	P17993	Ubiquinone biosynthesis O-methyltransferase	ubiG
30.3849	30.0738	30.4282	31.0235	31.1171	31.0362	+	0.00270943	0.763287	6.61387	P18843	P18843	NH(3)-dependent NAD(+) synthetase	nadE
28.6671	28.4477	28.7259	29.5264	29.5412	29.7916	+	0.00113073	1.00618	8.33803	P20966	P20966	PTS system fructose-specific EIIBC component;Fructose-specific phosphotransferase enzyme IIB component;Fructose permease IIC component	fruA
28.134	27.5196	28.048	29.0828	28.8445	28.7593	+	0.00983863	0.995003	4.62574	P21151	P21151	3-ketoacyl-CoA thiolase	fadA
28.0977	26.9189	28.2972	29.2019	28.7655	29.2089	+	0.0471787	1.28748	2.83347	P21169;P24169	P21169	Ornithine decarboxylase, constitutive	speC
29.1776	28.572	29.3997	29.7333	29.767	29.75	+	0.0473833	0.700308	2.8292	P21177	P21177	Fatty acid oxidation complex subunit alpha;Enoyl-CoA hydratase/Delta(3)-cis-Delta(2)-trans-enoyl-CoA isomerase/3-hydroxybutyryl-CoA epimerase;3-hydroxyacyl-CoA dehydrogenase	fadB
30.367	30.0936	30.3081	31.4561	31.1894	31.2719	+	0.000787395	1.04955	9.16348	P21507	P21507	ATP-dependent RNA helicase SrmB	srmB
32.532	32.4097	32.5993	32.7202	32.9353	32.8706	+	0.0177516	0.328382	3.88594	P21599	P21599	Pyruvate kinase II	pykA
29.3533	28.1644	29.5483	30.6425	31.0682	30.6693	+	0.0174961	1.77136	3.90306	P22106	P22106	Asparagine synthetase B [glutamine-hydrolyzing]	asnB
28.0383	NaN	27.92	28.9115	28.5249	29.0406	+	0.0256929	0.846511	4.13353	P22255	P22255	3(2),5-bisphosphate nucleotidase CysQ	cysQ
29.0808	28.4869	29.1391	30.3568	30.3171	30.4668	+	0.00227042	1.47798	6.93473	P22256	P22256	4-aminobutyrate aminotransferase GabT	gabT
30.5315	30.5852	30.6432	31.3781	31.408	31.2089	+	0.000438166	0.745007	10.6627	P22333	P22333	Adenosine deaminase	add
26.238	NaN	26.2257	26.5577	26.5145	26.5855	+	0.00129174	0.320719	11.8511	P23305	P23305	Uncharacterized protein YigA	yigA
30.1315	30.0793	29.9028	32.2098	31.9679	31.9608	+	4.77244e-05	2.00833	18.7414	P23721	P23721	Phosphoserine aminotransferase	serC
29.8904	29.7529	30.0154	30.344	30.4902	30.3014	+	0.00658566	0.492285	5.18455	P23827	P23827	Ecotin	eco
30.499	30.2127	30.6295	31.432	31.0623	31.1645	+	0.00947737	0.77256	4.67579	P23830	P23830	CDP-diacylglycerol--serine O-phosphatidyltransferase	pssA
30.8224	31.0385	30.8402	31.1951	31.2221	31.4731	+	0.0242895	0.396423	3.5273	P23836	P23836	Transcriptional regulatory protein PhoP	phoP
27.0227	NaN	25.6885	27.803	28.5758	28.2241	+	0.0489462	1.84535	3.21027	P23837	P23837	Sensor protein PhoQ	phoQ
32.4452	32.0061	32.2952	33.2439	32.7411	33.0278	+	0.0177599	0.755436	3.88539	P23843	P23843	Periplasmic oligopeptide-binding protein	oppA
26.6991	NaN	25.5175	28.5893	28.9438	28.4708	+	0.0126704	2.55968	5.36569	P23845	P23845	Sulfate adenylyltransferase subunit 1	cysN
29.1967	28.9727	29.2104	30.5858	30.3365	30.0518	+	0.00225368	1.19812	6.94845	P23847	P23847	Periplasmic dipeptide transport protein	dppA
28.1836	27.124	28.2862	29.406	29.1564	29.4357	+	0.0183915	1.46813	3.84432	P23886	P23886	ATP-binding/permease protein CydC	cydC
27.9271	NaN	27.9932	28.8536	28.734	28.7402	+	0.000697021	0.815784	14.5986	P23908	P23908	Acetylornithine deacetylase	argE
26.9141	NaN	27.1611	27.7253	27.674	27.8945	+	0.0103394	0.727029	5.77178	P23930	P23930	Apolipoprotein N-acyltransferase	lnt
29.0419	28.7533	29.0631	30.5724	30.1287	30.3066	+	0.0010607	1.3831	8.47871	P24171	P24171	Peptidyl-dipeptidase dcp	dcp
28.0654	NaN	28.0088	29.2279	29.6103	29.6775	+	0.00397738	1.46812	8.06841	P24178	P24178	Protein YffB	yffB
27.1433	NaN	26.7694	27.7866	27.7259	27.6721	+	0.0131342	0.771845	5.29648	P24224	P24224	Holo-[acyl-carrier-protein] synthase	acpS
25.1243	NaN	24.9051	26.4254	25.5184	26.1276		0.0651396	1.00907	2.84943	P24242	P24242	HTH-type transcriptional regulator AscG	ascG
28.8333	28.5026	28.8839	29.0494	29.3455	29.3549	+	0.0308503	0.509994	3.2679	P24255	P24255	RNA polymerase sigma-54 factor	rpoN
27.3088	NaN	27.3379	28.0554	28.0352	27.9583	+	0.000410734	0.692964	17.4421	P24554	P24554	DNA repair protein RadA	radA
28.3201	27.9799	28.4314	29.0868	29.013	29.5545	+	0.0109449	0.974288	4.48533	P25397	P25397	Tellurite methyltransferase	tehB
29.4703	28.8274	29.2861	30.4851	30.5274	30.5438	+	0.00231528	1.32418	6.89856	P25516	P25516	Aconitate hydratase A	acnA
28.8108	28.6447	28.8588	29.3594	29.4001	29.3649	+	0.000798997	0.603395	9.12871	P25519	P25519	GTPase HflX	hflX
28.2649	26.8987	28.0898	29.488	28.7788	28.7787		0.0613552	1.26401	2.57957	P25526	P25526	Succinate-semialdehyde dehydrogenase [NADP(+)] GabD	gabD
27.3255	NaN	27.2803	27.6889	27.5838	27.8474	+	0.027566	0.403809	4.02439	P25552	P25552	Guanosine-5-triphosphate,3-diphosphate pyrophosphatase	gppA
33.4443	33.4308	33.41	34.7286	34.9958	34.8188	+	5.67214e-05	1.41936	17.9418	P25553	P25553	Lactaldehyde dehydrogenase	aldA
25.2519	NaN	25.5761	28.3207	28.6979	28.4044	+	0.00052685	3.06032	16.0416	P25665	P25665	5-methyltetrahydropteroyltriglutamate--homocysteine methyltransferase	metE
29.1953	NaN	29.1658	29.922	29.6022	29.8007	+	0.0160985	0.594394	4.91875	P25894	P25894	Metalloprotease LoiP	loiP
27.1248	25.7916	26.843	28.3041	27.6108	27.9119	+	0.0401257	1.35578	2.99535	P25906	P25906	Putative oxidoreductase YdbC	ydbC
31.2881	31.2342	31.5053	31.7973	32.0171	31.975	+	0.00532433	0.587274	5.50109	P27248	P27248	Aminomethyltransferase	gcvT
27.305	NaN	27.4379	28.1361	27.8354	28.1622	+	0.0185457	0.673076	4.66944	P27249	P27249	Bifunctional uridylyltransferase/uridylyl-removing enzyme;[Protein-PII] uridylyltransferase;[Protein-PII]-UMP uridylyl-removing enzyme	glnD
26.8508	NaN	26.8886	27.4956	27.6962	27.4027	+	0.00984899	0.6618	5.87267	P27278	P27278	Trifunctional NAD biosynthesis/regulator protein NadR;Transcriptional regulator NadR;Nicotinamide mononucleotide adenylyltransferase;Ribosylnicotinamide kinase	nadR
29.0594	29.1555	29.2056	29.5789	29.7919	29.8253	+	0.00257472	0.591893	6.70509	P27303	P27303	Multidrug export protein EmrA	emrA
30.2452	30.1974	29.96	31.2635	31.2277	31.5713	+	0.00096182	1.21992	8.69825	P27434	P27434	Cytoskeleton protein RodZ	rodZ
30.3423	29.9176	30.3915	31.3891	31.3459	31.2208	+	0.0022629	1.10146	6.94087	P27550	P27550	Acetyl-coenzyme A synthetase	acs
27.5541	27.0679	27.7502	29.9481	29.4449	29.6527	+	0.000879901	2.22449	8.90246	P28248	P28248	Deoxycytidine triphosphate deaminase	dcd
28.5122	29.2717	28.4425	30.476	30.3047	30.3791	+	0.00368177	1.64443	6.08745	P28249	P28249	Protein AsmA	asmA
31.5349	31.1825	31.678	32.1547	32.5039	32.4268	+	0.00779601	0.896678	4.94373	P28635	P28635	D-methionine-binding lipoprotein MetQ	metQ
29.7384	29.7693	29.7295	31.3516	31.5002	31.6578	+	3.91822e-05	1.75748	19.6974	P29012	P29012	Alanine racemase, catabolic	dadX
27.7394	26.9056	27.6778	28.3806	28.3348	28.156	+	0.0373579	0.849471	3.06822	P29018	P29018	ATP-binding/permease protein CydD	cydD
28.9393	28.6076	28.8267	29.5108	29.5133	29.5411	+	0.00172244	0.73052	7.46336	P29217	P29217	UPF0502 protein YceH	yceH
28.5984	26.0369	28.5772	29.339	29.783	29.8725		0.0900998	1.92736	2.2251	P29745	P29745	Peptidase T	pepT
28.2585	26.7261	28.5948	29.5419	29.3127	29.1983		0.0630543	1.49114	2.55375	P30011	P30011	Nicotinate-nucleotide pyrophosphorylase [carboxylating]	nadC
28.8719	28.7179	28.9523	29.4279	29.6251	29.647	+	0.00182795	0.719308	7.34666	P30177	P30177	Uncharacterized protein YbiB	ybiB
27.9117	NaN	27.7887	30.2253	29.8053	29.8103	+	0.0014831	2.09673	11.3084	P30178	P30178	Uncharacterized oxidoreductase YbiC	ybiC
26.9214	NaN	26.3804	27.6172	27.5536	27.2982	+	0.0386647	0.83874	3.52908	P30748	P30748	Molybdopterin synthase sulfur carrier subunit	moaD
27.1465	26.2897	27.1695	28.4208	28.6669	28.5511	+	0.00490294	1.6777	5.62794	P30870	P30870	Glutamate-ammonia-ligase adenylyltransferase	glnE
24.932	NaN	25.0312	25.5097	25.4938	25.5318	+	0.000902815	0.530152	13.3783	P31069	P31069	Voltage-gated potassium channel Kch	kch
28.1495	27.0707	28.2617	28.9958	28.6934	28.9619		0.0542034	1.0564	2.69806	P31119	P31119	Bifunctional protein Aas;2-acylglycerophosphoethanolamine acyltransferase;Acyl-[acyl-carrier-protein] synthetase	aas
26.9419	NaN	26.581	28.9833	28.8594	29.1553	+	0.00101834	2.23787	12.8448	P31133	P31133	Putrescine-binding periplasmic protein	potF
29.6407	29.9471	29.6881	30.2399	30.2967	30.0029	+	0.0324359	0.421186	3.21495	P31142	P31142	3-mercaptopyruvate sulfurtransferase	sseA
27.005	NaN	27.1049	28.3458	28.1299	28.2086	+	0.000960977	1.17315	13.0991	P31433	P31433	Uncharacterized protein YicH	yicH
27.1428	NaN	27.1927	27.4297	27.5727	27.5137	+	0.00946639	0.337616	5.95608	P31473	P31473	ATPase RavA	ravA
24.5257	NaN	24.0182	26.1639	26.6036	25.7353	+	0.0149147	1.89568	5.05779	P31547	P31547	D-methionine transport system permease protein MetI	metI
31.1034	30.9998	31.0227	31.5427	31.36	31.4897	+	0.00253756	0.422113	6.73129	P31554	P31554	LPS-assembly protein LptD	lptD
30.1657	29.9653	30.1681	30.6399	30.4161	30.9684	+	0.0297284	0.575111	3.30734	P31663	P31663	Pantothenate synthetase	panC
28.7265	27.4799	28.2606	29.9034	29.9829	29.5095	+	0.0137956	1.64292	4.19098	P31802	P31802	Nitrate/nitrite response regulator protein NarP	narP
28.0571	NaN	28.0321	28.5849	28.3467	28.477	+	0.0176578	0.424952	4.75468	P31808	P31808	Uncharacterized oxidoreductase YciK	yciK
26.3828	NaN	26.18	29.3784	29.9168	29.7299	+	0.000570757	3.39368	15.6152	P31828	P31828	Probable zinc protease PqqL	pqqL
32.109	31.9668	32.0865	33.2408	33.3201	33.135	+	7.09069e-05	1.17785	16.9576	P31979	P31979	NADH-quinone oxidoreductase subunit F	nuoF
24.7787	NaN	24.9715	25.2236	25.3636	25.2875	+	0.0183533	0.416477	4.68746	P32053	P32053	Prophage CP4-57 integrase	intA
28.1208	NaN	28.2435	28.6294	28.8106	28.9054	+	0.0134214	0.599637	5.25522	P32131	P32131	Oxygen-independent coproporphyrinogen-III oxidase	hemN
28.4485	NaN	28.1208	28.8331	28.7785	28.7947	+	0.0249999	0.51748	4.17654	P32684	P32684	Ribosomal large subunit pseudouridine synthase F	rluF
25.4277	NaN	25.0655	27.3717	26.9985	27.289	+	0.00217912	1.9731	9.91993	P32703	P32703	Uncharacterized Na(+)/H(+) exchanger YjcE	yjcE
25.1227	NaN	24.9555	25.9012	26.1948	25.7051	+	0.0191746	0.894629	4.61222	P33012	P33012	DNA gyrase inhibitor	sbmC
27.6549	NaN	27.8691	28.7168	28.5219	28.4982	+	0.00645898	0.816978	6.81627	P33014	P33014	UPF0033 protein YeeD	yeeD
27.2728	NaN	27.5987	28.1327	28.4697	28.4895	+	0.017015	0.928226	4.81994	P33030	P33030	Uncharacterized protein YeiR	yeiR
32.772	32.6305	32.6264	33.6346	33.7328	33.8504	+	0.000173236	1.06297	13.5195	P33195	P33195	Glycine dehydrogenase (decarboxylating)	gcvP
25.4545	NaN	25.4584	26.6465	26.3966	26.7514	+	0.00353507	1.1417	8.4034	P33219	P33219	Protein YebF	yebF
30.0466	30.0048	30.3323	31.4885	31.3458	31.4211	+	0.000311414	1.29054	11.6395	P33363	P33363	Periplasmic beta-glucosidase	bglX
27.9251	NaN	27.8106	29.4577	28.6679	28.7494	+	0.0444019	1.0905	3.33956	P33570	P33570	Transketolase 2	tktB
33.1785	33.2079	33.147	33.9134	33.9445	34.021	+	2.80696e-05	0.781827	21.4244	P33599	P33599	NADH-quinone oxidoreductase subunit C/D	nuoC
33.2628	33.2315	33.2266	34.023	34.0725	34.0737	+	2.23121e-06	0.816095	40.454	P33602	P33602	NADH-quinone oxidoreductase subunit G	nuoG
28.4726	28.961	28.414	30.4123	30.098	30.3973	+	0.00111112	1.68665	8.37632	P33607	P33607	NADH-quinone oxidoreductase subunit L	nuoL
29.2722	29.1224	29.2633	29.5105	29.6468	29.4988	+	0.00805247	0.332734	4.89853	P33643	P33643	Ribosomal large subunit pseudouridine synthase D	rluD
26.7745	NaN	26.5596	27.2236	27.7332	27.3075	+	0.0410336	0.754379	3.44675	P33644	P33644	Laccase domain protein YfiH	yfiH
24.5533	NaN	24.5428	26.94	26.0532	26.7577	+	0.010047	2.03561	5.83116	P33919	P33919	Uncharacterized protein YejH	yejH
30.3968	30.3353	30.3477	30.7416	31.0341	30.9494	+	0.00350665	0.54837	6.16865	P33920	P33920	Nucleoid-associated protein YejK	yejK
28.1233	NaN	27.9445	29.5552	29.3282	29.3138	+	0.00149132	1.36517	11.2872	P33937	P33937	Periplasmic nitrate reductase	napA
28.6031	27.5938	28.5026	30.6763	30.6314	30.7372	+	0.00161383	2.44847	7.59308	P33940	P33940	Malate:quinone oxidoreductase	mqo
26.2473	NaN	26.3091	27.953	27.7152	27.6721	+	0.000971628	1.50187	13.0503	P33941	P33941	ABC transporter ATP-binding protein YojI	yojI
26.9896	NaN	26.8536	28.264	28.0338	28.1063	+	0.00125305	1.2131	11.9739	P34209	P34209	Protein YdcF	ydcF
28.1332	27.5003	28.5929	29.246	29.0039	28.8983	+	0.0430499	0.97393	2.92449	P36548	P36548	N-acetylmuramoyl-L-alanine amidase AmiA	amiA
35.0593	34.9397	34.9434	35.3761	35.593	35.4975	+	0.00236175	0.508025	6.86199	P36683	P36683	Aconitate hydratase B	acnB
32.1223	32.1594	32.1667	32.8201	32.8973	32.7172	+	0.000252974	0.662108	12.2751	P37095	P37095	Peptidase B	pepB
29.1639	28.8951	29.1066	30.2537	30.3938	30.2147	+	0.000231853	1.23216	12.5515	P37177	P37177	Phosphoenolpyruvate-protein phosphotransferase PtsP	ptsP
31.5159	31.0897	31.4102	32.6784	32.8858	32.733	+	0.000557176	1.42713	10.0223	P37188	P37188	Galactitol-specific phosphotransferase enzyme IIB component	gatB
30.6193	30.6264	30.6451	30.8214	31.1383	31.3349	+	0.0354	0.467894	3.1237	P37329	P37329	Molybdate-binding periplasmic protein	modA
25.535	NaN	25.2156	26.7894	25.7993	26.3029		0.0978184	0.921907	2.37773	P37339	P37339	L-2-hydroxyglutarate oxidase LhgO	lhgO
27.0396	NaN	26.8142	27.3823	28.2223	28.0077		0.0673252	0.943875	2.80942	P37340	P37340	Multidrug resistance protein MdtK	mdtK
26.069	NaN	26.1099	26.7488	26.8191	26.964	+	0.00283215	0.75453	9.0689	P37344	P37344	Psp operon transcriptional activator	pspF
26.0522	NaN	26.4878	28.4214	27.2981	28.1969	+	0.0365776	1.70214	3.60713	P37590	P37590	Signal transduction protein PmrD	pmrD
25.1217	NaN	25.804	26.3214	26.3481	26.1617		0.0545204	0.814241	3.07098	P37624	P37624	Ribosome-associated ATPase	rbbA
27.6211	27.7153	27.9662	28.3264	28.1819	28.283	+	0.0112499	0.49623	4.44964	P37626	P37626	Uncharacterized protein YhiI	yhiI
29.003	28.7889	29.1001	29.7325	29.2471	29.3409		0.0527283	0.476186	2.72474	P37646	P37646	Cyclic di-GMP phosphodiesterase YhjH	yhjH
25.8956	NaN	25.8441	26.1992	26.2937	26.2617	+	0.00255963	0.38165	9.38884	P37649	P37649	Protein YhjK	yhjK
29.4221	29.2704	29.3712	30.4168	30.4034	30.1978	+	0.000299212	0.984755	11.7593	P37666	P37666	Glyoxylate/hydroxypyruvate reductase B	ghrB
25.6626	NaN	25.7499	26.6137	26.0076	26.3388		0.0747051	0.613764	2.6854	P37671	P37671	HTH-type transcriptional regulator YiaJ	yiaJ
30.1041	29.9279	29.9974	30.4266	30.2818	30.3168	+	0.00785839	0.331948	4.93257	P37745	P37745	dTDP-4-dehydrorhamnose 3,5-epimerase	rfbC
28.3154	28.3611	28.1472	28.9654	29.141	29.47	+	0.0047416	0.917548	5.68009	P37750	P37750	Putative lipopolysaccharide biosynthesis O-acetyl transferase WbbJ	wbbJ
25.4535	NaN	25.4415	26.1289	26.2642	26.128	+	0.00113166	0.726147	12.3943	P37757	P37757	Uncharacterized isomerase YddE	yddE
26.5572	NaN	26.6132	27.2429	26.8838	27.3834		0.0564212	0.584884	3.02753	P37774	P37774	Uncharacterized amino-acid ABC transporter ATP-binding protein YecC	yecC
26.614	NaN	26.5593	27.8339	27.365	27.8952	+	0.0144335	1.11137	5.11848	P37908	P37908	UPF0053 inner membrane protein YfjD	yfjD
27.8899	NaN	27.6701	29.7666	30.1657	30.2123	+	0.00147386	2.26815	11.3325	P38038	P38038	Sulfite reductase [NADPH] flavoprotein alpha-component	cysJ
27.8363	NaN	27.4552	29.4039	29.3374	29.4959	+	0.00141947	1.76667	11.478	P38051	P38051	Isochorismate synthase MenF	menF
26.0467	NaN	26.0871	27.5868	27.8139	27.569	+	0.000588865	1.58968	15.4519	P38506	P38506	Flap endonuclease Xni	ygdG
29.328	27.1087	29.5414	30.689	30.6853	30.4874		0.0658891	1.96121	2.51239	P39099	P39099	Periplasmic pH-dependent serine endoprotease DegQ	degQ
29.9739	29.974	29.8711	30.5269	30.7832	30.5876	+	0.0012092	0.692888	8.19268	P39199	P39199	50S ribosomal protein L3 glutamine methyltransferase	prmB
27.6653	NaN	27.6014	28.9121	29.1767	29.2456	+	0.00157284	1.47814	11.085	P39267	P39267	Uncharacterized protein YjcZ	yjcZ
29.1746	29.4284	29.0621	29.6823	29.5775	29.698	+	0.019844	0.430916	3.75597	P39286	P39286	Putative ribosome biogenesis GTPase RsgA	rsgA
24.6202	NaN	24.7771	25.497	25.416	25.3996	+	0.0018318	0.738907	10.5249	P39298	P39298	Esterase YjfP	yjfP
26.0744	NaN	25.9089	27.7452	26.6942	26.7021		0.102998	1.05553	2.32092	P39334	P39334	HTH-type transcriptional repressor BdcR	bdcR
29.0667	NaN	29.2454	30.5734	30.9656	31.1067	+	0.00411526	1.72588	7.97392	P39353	P39353	Uncharacterized oxidoreductase YjhC	yjhC
25.5838	NaN	25.6779	27.1466	27.0758	27.3424	+	0.000737652	1.5574	14.3224	P39407	P39407	Uncharacterized protein YjjU	yjjU
26.4237	NaN	26.8002	27.1628	27.0554	27.017		0.0539203	0.466428	3.08509	P39411	P39411	Non-canonical purine NTP phosphatase	yjjX
27.1841	NaN	27.0137	27.8023	27.7923	27.7809	+	0.00168638	0.692935	10.8254	P39830	P39830	Inner membrane protein YbaL	ybaL
29.9053	29.3042	29.7797	30.4918	30.1964	30.3526	+	0.0276288	0.68386	3.38612	P39831	P39831	NADP-dependent 3-hydroxy acid dehydrogenase YdfG	ydfG
28.623	27.4409	28.3843	30.3116	29.5863	29.7847	+	0.014303	1.74476	4.14631	P39838	P39838	Phosphotransferase RcsD	rcsD
28.837	29.0142	28.9412	29.6499	29.7336	29.6126	+	0.000302431	0.734578	11.7271	P40120	P40120	Glucans biosynthesis protein D	mdoD
27.9814	26.8012	27.8187	29.3388	29.2354	29.2945	+	0.00904322	1.75582	4.7391	P40191	P40191	Pyridoxine kinase	pdxK
29.0325	29.1204	29.2425	30.267	30.0193	30.1538	+	0.000417176	1.01487	10.7982	P40874	P40874	N-methyl-L-tryptophan oxidase	solA
28.8272	28.575	28.834	30.0312	29.0875	29.2866		0.0732606	0.72306	2.4137	P41407	P41407	FMN-dependent NADH-azoreductase	azoR
30.4021	29.9347	30.2121	31.5637	31.556	31.0158	+	0.00618037	1.19551	5.27756	P45578	P45578	S-ribosylhomocysteine lyase	luxS
27.6826	27.7984	27.6756	28.0809	28.0192	28.0655	+	0.00156134	0.336335	7.65971	P45799	P45799	ADP compounds hydrolase NudE	nudE
26.5403	NaN	26.5246	27.4339	26.9898	27.2003	+	0.0266393	0.675531	4.07715	P45800	P45800	Putative membrane protein IgaA homolog	yrfF
26.0744	NaN	25.7079	26.5703	26.4513	26.8541	+	0.0377554	0.73408	3.56241	P46125	P46125	Inner membrane protein YedI	yedI
26.129	NaN	26.1433	26.7081	26.6263	26.4171	+	0.0280558	0.447667	3.99742	P46852	P46852	Quercetin 2,3-dioxygenase	yhhW
25.9546	NaN	26.0771	26.4611	26.8381	26.6491	+	0.0233021	0.633598	4.28875	P52097	P52097	tRNA(Ile)-lysidine synthase	tilS
25.7058	NaN	25.4161	26.2524	26.0889	26.2959	+	0.0170237	0.651448	4.81904	P52102	P52102	Uncharacterized ferredoxin-like protein YfhL	yfhL
30.6725	30.5416	30.6248	30.9962	31.0489	30.8498	+	0.00763309	0.352022	4.97339	P52697	P52697	6-phosphogluconolactonase	pgl
26.9425	NaN	26.5711	30.1092	30.3441	29.9562	+	0.000457472	3.37971	16.8217	P60595	P60595	Imidazole glycerol phosphate synthase subunit HisH	hisH
28.0156	NaN	27.9151	30.8394	30.8286	30.6825	+	4.19193e-05	2.81816	37.4381	P60664	P60664	Imidazole glycerol phosphate synthase subunit HisF	hisF
31.5532	31.3911	31.474	31.855	31.7029	31.8817	+	0.00945805	0.340422	4.67853	P60716	P60716	Lipoyl synthase	lipA
27.5409	NaN	27.6661	31.3381	31.5133	31.2735	+	4.55672e-05	3.77147	36.4094	P60757	P60757	ATP phosphoribosyltransferase	hisG
32.2713	32.1166	32.2871	32.5034	32.8458	32.7792	+	0.0148205	0.484475	4.10268	P60785	P60785	Elongation factor 4	lepA
32.0653	31.8563	32.0911	32.9833	33.0537	33.0481	+	0.000191259	1.02415	13.1829	P60906	P60906	Histidine--tRNA ligase	hisS
28.7719	28.6529	28.7012	29.5058	28.9117	29.4084	+	0.0388832	0.566611	3.02731	P61320	P61320	Outer-membrane lipoprotein LolB	lolB
26.8688	27.211	26.9114	28.1464	27.2438	27.9213		0.0569666	0.77344	2.65025	P62615	P62615	4-diphosphocytidyl-2-C-methyl-D-erythritol kinase	ispE
29.2889	29.7077	29.4154	29.897	29.946	30.0458	+	0.0200686	0.492294	3.74301	P62617	P62617	2-C-methyl-D-erythritol 2,4-cyclodiphosphate synthase	ispF
30.9036	30.8945	30.92	31.7059	31.7336	31.8482	+	4.17313e-05	0.856516	19.3868	P62620	P62620	4-hydroxy-3-methylbut-2-en-1-yl diphosphate synthase (flavodoxin)	ispG
28.7567	28.1509	28.6971	29.164	29.2655	28.8868		0.0631533	0.570536	2.55227	P62623	P62623	4-hydroxy-3-methylbut-2-enyl diphosphate reductase	ispH
29.4249	29.3671	29.279	29.5966	30.1623	29.9183	+	0.0340555	0.535389	3.16393	P62768	P62768	UPF0325 protein YaeH	yaeH
32.9317	32.7002	32.9297	33.7553	33.8641	33.6851	+	0.000595743	0.914293	9.85047	P63284	P63284	Chaperone protein ClpB	clpB
27.5199	NaN	27.4485	29.8335	29.7283	29.5928	+	0.000162209	2.23399	23.8167	P63883	P63883	N-acetylmuramoyl-L-alanine amidase AmiC	amiC
27.5638	NaN	27.6256	28.4335	28.3125	28.0671	+	0.0172529	0.676378	4.79542	P64429	P64429	Uncharacterized protein YpfJ	ypfJ
27.1515	27.3614	27.0823	27.5731	27.7667	27.9156	+	0.0130411	0.553415	4.2612	P64467	P64467	OriC-binding nucleoid-associated protein	cnu
27.6861	27.4981	27.511	28.439	28.412	28.7304	+	0.00125575	0.962063	8.11185	P64483	P64483	Uncharacterized protein YeaK	yeaK
27.8531	28.3525	28.1679	29.0161	28.7758	28.4849	+	0.0400978	0.634438	2.99605	P64534	P64534	Nickel/cobalt homeostasis protein RcnB	rcnB
29.2714	29.2514	29.0893	29.6165	29.4858	29.8409	+	0.0201394	0.443689	3.73895	P64540	P64540	Uncharacterized protein YfcL	yfcL
28.8977	28.9772	29.2449	29.3307	29.6882	29.7775	+	0.0315296	0.55884	3.24483	P64554	P64554	7-carboxy-7-deazaguanine synthase	queE
26.9263	NaN	26.7943	27.8227	27.7969	27.7828	+	0.000357269	0.940504	18.2784	P64612	P64612	Cell division protein ZapE	zapE
27.6532	NaN	27.6639	28.1633	28.0221	27.9397	+	0.0199999	0.383152	4.54071	P64624	P64624	Uncharacterized protein YheO	yheO
28.0281	NaN	27.8632	29.2945	28.3939	28.9119		0.0744461	0.921088	2.68949	P65292	P65292	Uncharacterized lipoprotein YgdI	ygdI
29.3403	29.1281	29.3899	30.0208	29.774	29.4818		0.0542234	0.472742	2.6977	P65556	P65556	Uncharacterized Nudix hydrolase YfcD	yfcD
27.9522	NaN	27.804	29.7208	29.3712	29.0618	+	0.00935578	1.50653	5.98101	P66948	P66948	Beta-barrel assembly-enhancing protease	bepA
27.0719	NaN	26.9455	27.5628	27.6433	27.6079	+	0.0017647	0.595971	10.6595	P67660	P67660	Uncharacterized HTH-type transcriptional regulator YhaJ	yhaJ
32.6353	31.7561	32.2215	34.185	33.899	33.7929	+	0.00329398	1.75465	6.27423	P68066	P68066	Autonomous glycyl radical cofactor	grcA
31.0521	30.7736	31.0469	31.5023	31.513	31.4267	+	0.00548726	0.523122	5.45529	P68767	P68767	Cytosol aminopeptidase	pepA
29.8847	29.9106	30.1541	30.5142	30.8486	30.4439	+	0.015015	0.619092	4.08675	P69054	P69054	Succinate dehydrogenase cytochrome b556 subunit	sdhC
26.8253	NaN	26.8761	28.6297	28.5989	28.4502	+	0.000178009	1.70892	23.087	P69228	P69228	Transcriptional regulatory protein BaeR	baeR
33.5163	33.2144	33.1353	34.1991	34.4587	34.4926	+	0.00180653	1.09479	7.36967	P69783	P69783	Glucose-specific phosphotransferase enzyme IIA component	crr
29.7651	29.7378	29.8095	30.3339	30.5935	30.5576	+	0.000988406	0.72422	8.63656	P69811	P69811	Multiphosphoryl transfer protein;Phosphocarrier protein HPr;Fructose-specific phosphotransferase enzyme IIA component	fruB
31.5046	31.6876	31.3375	32.773	32.5024	32.6045	+	0.000957886	1.11674	8.70756	P69828	P69828	Galactitol-specific phosphotransferase enzyme IIA component	gatA
27.5633	NaN	26.8522	28.8541	29.7974	28.3083		0.0643143	1.77887	2.86497	P69913	P69913	Carbon storage regulator	csrA
25.4483	NaN	25.3094	26.3864	26.1585	26.308	+	0.00289768	0.905438	8.99801	P75713	P75713	(S)-ureidoglycine aminohydrolase	allE
25.6692	NaN	26.1779	28.3151	27.172	27.9668	+	0.0283928	1.8944	3.97921	P75745	P75745	Uncharacterized protein YbgK	ybgK
27.34	NaN	27.3216	27.7889	27.6222	27.9234	+	0.0285523	0.44737	3.97069	P75767	P75767	Putative gluconeogenesis factor	ybhK
26.8389	NaN	27.0352	28.8904	28.4741	28.6319	+	0.00213022	1.72844	9.99709	P75797	P75797	Glutathione-binding protein GsiB	gsiB
29.0669	29.0898	29.1332	29.7876	29.8576	29.7394	+	5.97065e-05	0.698256	17.7108	P75823	P75823	Low specificity L-threonine aldolase	ltaE
25.659	NaN	25.3889	27.5052	26.3855	27.2827	+	0.0429386	1.53384	3.38482	P75830	P75830	Macrolide export protein MacA	macA
28.5898	28.4939	28.684	29.0609	29.3901	29.3674	+	0.00462509	0.683539	5.71913	P75849	P75849	Uncharacterized protein YcbL	ycbL
28.4678	NaN	28.6796	29.1839	29.3534	29.3938	+	0.00762076	0.73663	6.43136	P75863	P75863	Uncharacterized protein YcbX	ycbX
29.0579	28.9162	28.9537	30.5303	30.4865	30.5101	+	4.13198e-06	1.53304	34.6655	P75913	P75913	Glyoxylate/hydroxypyruvate reductase A	ghrA
26.528	NaN	27.0194	27.4512	28.0613	27.6258		0.0509153	0.939059	3.15888	P75914	P75914	Probable phosphatase YcdX	ycdX
29.4307	29.0647	29.0614	29.526	29.7045	29.6335	+	0.0306805	0.43568	3.27376	P75915	P75915	Chaperone protein YcdY	ycdY
25.6726	NaN	25.7163	26.4576	27.0961	26.8364	+	0.0193672	1.10229	4.59518	P75931	P75931	Putative oxidoreductase YceM	yceM
25.9772	NaN	25.8026	27.3063	27.2242	27.4775	+	0.00111978	1.44607	12.4387	P76007	P76007	K(+)/H(+) antiporter NhaP2	cvrA
30.7313	30.6904	30.8436	32.1708	31.9034	31.8072	+	0.000517996	1.20538	10.2127	P76010	P76010	Flagellar brake protein YcgR	ycgR
27.3576	27.2757	27.4244	27.9442	28.0322	27.7152	+	0.00630808	0.544647	5.24747	P76027	P76027	Oligopeptide transport ATP-binding protein OppD	oppD
28.6676	27.6276	28.3674	30.5205	30.7537	30.8486	+	0.00155044	2.48669	7.67389	P76034	P76034	Uncharacterized HTH-type transcriptional regulator YciT	yciT
29.0194	29.0338	29.4934	30.1185	30.1892	30.4013	+	0.00401797	1.05417	5.94409	P76116	P76116	Uncharacterized protein YncE	yncE
25.3769	NaN	26.117	27.0671	26.7144	26.8136	+	0.0357875	1.11809	3.63818	P76142	P76142	Autoinducer 2-binding protein LsrB	lsrB
29.1914	28.9596	29.0449	30.953	29.7626	29.5985		0.0739263	1.03938	2.40535	P76270	P76270	Free methionine-R-sulfoxide reductase	msrC
31.1618	30.8661	31.1573	32.1633	32.5027	32.4484	+	0.000803475	1.3097	9.11545	P76372	P76372	Chain length determinant protein	wzzB
26.4507	NaN	26.4598	26.8375	27.3596	27.2337	+	0.0428032	0.688358	3.3891	P76389	P76389	UPF0053 protein YegH	yegH
30.4621	30.3886	30.4665	30.8783	30.8316	30.9471	+	0.000442071	0.446629	10.6384	P76403	P76403	Uncharacterized protease YegQ	yegQ
25.5884	NaN	25.2775	26.1944	26.3333	25.94	+	0.0312311	0.722952	3.83612	P76418	P76418	Uncharacterized protein YegU	yegU
25.9281	NaN	26.0552	26.4991	26.5732	26.5906	+	0.00251997	0.562668	9.43916	P76422	P76422	Hydroxymethylpyrimidine/phosphomethylpyrimidine kinase	thiD
24.0868	NaN	24.6273	26.5149	26.5687	26.9789	+	0.00349889	2.33041	8.43323	P76446	P76446	Protein Rtn	rtn
27.1757	NaN	27.2079	28.9486	28.2029	28.6336	+	0.0151887	1.40324	5.02435	P76491	P76491	5-deoxynucleotidase YfbR	yfbR
26.0733	NaN	25.5298	27.3745	27.4229	27.4372	+	0.00424065	1.61003	7.89154	P76502	P76502	Phosphohistidine phosphatase SixA	sixA
29.4565	29.1683	29.3361	29.7948	29.846	29.9285	+	0.00435236	0.536172	5.81541	P76506	P76506	Probable phospholipid-binding lipoprotein MlaA	mlaA
28.5349	28.806	29.2339	29.5794	30.08	29.3758	+	0.0483097	0.820161	2.81015	P76507	P76507	Uncharacterized protein YfdI	yfdI
30.4408	30.2489	30.6339	31.5198	31.6483	31.7531	+	0.000768356	1.19918	9.22194	P76536	P76536	Probable deferrochelatase/peroxidase YfeX	yfeX
27.1902	27.6158	27.3648	28.072	28.1661	28.3742	+	0.00592585	0.813875	5.33986	P76537	P76537	Uncharacterized protein YfeY	yfeY
33.224	33.1324	33.2616	34.0362	34.0959	34.13	+	4.82842e-05	0.88133	18.6864	P76558	P76558	NADP-dependent malic enzyme	maeB
29.2386	29.5059	29.5121	30.5766	30.5	30.7277	+	0.000459478	1.18255	10.5331	P76569	P76569	Uncharacterized protein YfgD	yfgD
28.0585	NaN	27.9438	28.6256	28.4107	28.6698	+	0.0147549	0.567565	5.07765	P76575	P76575	Uncharacterized protein YfgJ	yfgJ
28.7915	NaN	28.8162	29.3887	29.0943	29.4054	+	0.0327992	0.492266	3.76404	P76578	P76578	Uncharacterized lipoprotein YfhM	yfhM
27.4768	27.5691	27.3269	28.032	28.1984	28.1912	+	0.00155446	0.68293	7.66865	P77171	P77171	Uncharacterized HTH-type transcriptional regulator YdcI	ydcI
29.4147	29.2784	29.2115	31.1863	30.6863	31.0254	+	0.000470956	1.66449	10.4664	P77173	P77173	Cell division protein ZipA	zipA
28.4335	28.5619	28.6462	29.06	29.1837	28.8697	+	0.0112627	0.490578	4.44816	P77293	P77293	Bactoprenol glucosyl transferase homolog from prophage CPS-53	yfdH
26.826	NaN	26.8527	28.0901	28.1471	28.1443	+	1.79908e-05	1.28779	49.6511	P77399	P77399	Fatty acid oxidation complex subunit alpha;Enoyl-CoA hydratase/3-hydroxybutyryl-CoA epimerase;3-hydroxyacyl-CoA dehydrogenase	fadJ
28.1677	NaN	28.1236	31.9753	32.1594	32.2182	+	3.09454e-05	3.97196	41.4306	P77434	P77434	Glutamate-pyruvate aminotransferase AlaC	alaC
29.0961	29.0456	29.1157	30.1141	29.7517	30.1328	+	0.00190668	0.913739	7.26489	P77529	P77529	Uncharacterized symporter YdjN	ydjN
25.8402	NaN	25.7572	26.683	26.2885	26.8534	+	0.0340282	0.809628	3.71057	P77562	P77562	Uncharacterized protein YaiW	yaiW
27.6667	27.5225	27.844	29.8743	29.8097	29.9041	+	2.30617e-05	2.18502	22.5109	P77625	P77625	Sugar phosphatase YfbT	yfbT
29.3503	29.2015	29.3104	30.2159	29.9832	NaN	+	0.00437375	0.812164	7.80756	P77695	P77695	Protein GnsB	gnsB
28.6385	NaN	28.8069	29.4711	29.3136	29.518	+	0.00596756	0.711508	7.00766	P77748	P77748	Uncharacterized protein YdiJ	ydiJ
31.236	31.097	31.3005	31.8996	31.7827	32.0919	+	0.00274719	0.713516	6.5893	P77774	P77774	Outer membrane protein assembly factor BamB	bamB
26.8534	NaN	26.4638	27.8813	27.9284	28.2221	+	0.00662225	1.35199	6.75688	P77775	P77775	Epimerase family protein YfcH	yfcH
26.3353	NaN	26.4561	27.4958	27.5012	27.0561	+	0.0164186	0.955364	4.88342	P77781	P77781	1,4-dihydroxy-2-naphthoyl-CoA hydrolase	menI
27.9155	27.6869	27.9176	28.2379	28.1725	28.4551	+	0.0173927	0.448509	3.91008	P77791	P77791	Maltose O-acetyltransferase	maa
28.2279	26.0148	27.9871	30.398	30.5621	29.8196	+	0.0179827	2.84999	3.8707	P77808	P77808	NMN amidohydrolase-like protein YfaY	yfaY
26.2143	NaN	26.1893	26.5561	26.9714	26.7744	+	0.0355987	0.565493	3.64572	Q06065	Q06065	Acetoacetate metabolism regulatory protein AtoC	atoC
27.4704	NaN	27.6514	28.8199	29.1607	28.7055	+	0.00583382	1.33445	7.06337	Q46845	Q46845	Disulfide-bond oxidoreductase YghU	yghU
28.377	27.7359	28.2631	29.0124	28.9501	29.4045	+	0.0148907	0.997012	4.09691	Q46851	Q46851	L-glyceraldehyde 3-phosphate reductase	gpr
29.8276	29.7851	29.7117	30.2735	30.2255	30.6443	+	0.0113401	0.606292	4.4393	Q46856	Q46856	Alcohol dehydrogenase YqhD	yqhD
27.8379	27.679	27.6888	28.1432	28.1824	28.1029	+	0.001933	0.407628	7.23847	Q46893	Q46893	2-C-methyl-D-erythritol 4-phosphate cytidylyltransferase	ispD
26.9232	NaN	26.7187	27.4446	27.2663	27.3622	+	0.0130646	0.536757	5.30667	Q46925	Q46925	Cysteine desulfurase CsdA	csdA
27.4399	26.2125	27.7329	28.6601	28.9926	28.9928	+	0.0215326	1.75337	3.66251	Q47146	Q47146	Acyl-coenzyme A dehydrogenase	fadE
25.7078	NaN	25.7225	26.7866	26.5955	26.6512	+	0.000959777	0.962572	13.1046	Q47147	Q47147	Putative glutamine amidotransferase YafJ	yafJ
25.1704	NaN	24.9778	25.6268	26.4758	25.7719		0.0835615	0.884105	2.55522	Q47679	Q47679	Hydrolase YafV	yafV
27.6271	NaN	27.9218	29.778	29.8099	29.5188	+	0.00127486	1.92775	11.904	Q59385;A0A385XJA3	Q59385	Copper-exporting P-type ATPase A	copA

## Sheet: Downregulated in alaS
WT-1 (log2)	WT-2 (log2)	WT-3 (log2)	alaS-1 (log2)	alaS-2 (log2)	alaS-3 (log2)	Student's T-test Significant?	p-value	log2FC	T-test Test statistic	Protein IDs	Majority protein IDs	Protein names	Gene names
27.7375	28.3277	28.1642	27.2605	NaN	27.0583	+	0.0313163	-0.9171	-3.83209	A0A385XJN7;P0CG19	A0A385XJN7;P0CG19	Inactive ribonuclease PH	rph
30.4408	30.0923	30.1181	28.1172	28.1964	28.0946	+	5.72876e-05	-2.08096	-17.8968	P00363	P00363	Fumarate reductase flavoprotein subunit	frdA
32.1364	32.0333	32.0543	31.4691	31.5219	31.4521	+	9.64232e-05	-0.593641	-15.6882	P00393	P00393	NADH dehydrogenase	ndh
33.0518	33.1578	33.2731	32.2292	31.9902	32.2585	+	0.000707871	-1.00161	-9.42028	P00448	P00448	Superoxide dismutase [Mn]	sodA
32.5068	32.4297	32.5775	31.486	31.6744	31.8431	+	0.00169246	-0.836827	-7.49814	P00490	P00490	Maltodextrin phosphorylase	malP
28.5657	NaN	28.5252	27.5268	27.493	27.5517	+	3.8996e-05	-1.02159	-38.3527	P00722	P00722	Beta-galactosidase	lacZ
30.5884	30.2202	30.6272	28.782	28.8946	28.4856	+	0.000590399	-1.75786	-9.87344	P00926	P00926	D-serine dehydratase	dsdA
32.6697	32.4125	32.6232	32.08	32.1738	32.1498	+	0.00666121	-0.433933	-5.16799	P00962	P00962	Glutamine--tRNA ligase	glnS
29.6501	29.6101	29.5109	29.0664	28.3631	28.3769	+	0.0137971	-0.988224	-4.19084	P00963	P00963	Aspartate--ammonia ligase	asnA
31.1832	31.3726	31.1456	27.9724	27.8697	28.0819	+	3.99118e-06	-3.25915	-34.968	P00968	P00968	Carbamoyl-phosphate synthase large chain	carB
34.1681	34.0332	34.1697	33.8675	33.8107	33.8065	+	0.00390422	-0.295434	-5.99089	P02358	P02358	30S ribosomal protein S6;30S ribosomal protein S6, fully modified isoform;30S ribosomal protein S6, non-modified isoform	rpsF
33.8425	33.5799	33.8437	33.2331	33.2711	33.3722	+	0.00881853	-0.463247	-4.77333	P02925	P02925	D-ribose-binding periplasmic protein	rbsB
27.0402	NaN	26.6421	26.0596	26.1876	26.3204	+	0.034855	-0.651971	-3.67596	P03007	P03007	DNA polymerase III subunit epsilon	dnaQ
28.5023	27.8993	28.6254	27.6859	27.7296	27.7114	+	0.0479028	-0.633387	-2.81847	P04983	P04983	Ribose import ATP-binding protein RbsA	rbsA
31.1376	30.4011	30.9239	28.0049	27.8459	28.0594	+	0.000235128	-2.85083	-12.5066	P05706	P05706	Glucitol/sorbitol-specific phosphotransferase enzyme IIA component	srlB
31.355	30.1822	31.1606	NaN	26.8142	27.1477	+	0.00395514	-3.91829	-8.08405	P05707	P05707	Sorbitol-6-phosphate 2-dehydrogenase	srlD
31.339	31.1564	31.4497	30.6664	30.9131	30.8376	+	0.0105671	-0.509386	-4.53128	P06612	P06612	DNA topoisomerase 1	topA
28.0569	28.0371	28.0289	27.6183	27.6043	27.8778	+	0.0188326	-0.340818	-3.81663	P06710;A0A385XJC4	P06710;A0A385XJC4	DNA polymerase III subunit tau	dnaX
30.8497	30.7799	30.878	30.5359	30.3212	30.1376	+	0.0131914	-0.504262	-4.24683	P06715	P06715	Glutathione reductase	gor
31.2334	31.1929	30.9366	30.4145	30.6733	30.4718	+	0.00780256	-0.601126	-4.94255	P06974	P06974	Flagellar motor switch protein FliM	fliM
29.457	29.0221	29.6571	27.6688	27.1367	27.3246	+	0.00119696	-2.00204	-8.21457	P06996	P06996	Outer membrane protein C	ompC
33.6467	33.459	33.5049	32.5598	32.7218	32.6898	+	0.000303901	-0.879725	-11.7125	P07395	P07395	Phenylalanine--tRNA ligase beta subunit	pheT
29.2477	29.2494	28.9975	28.5422	28.8347	28.7528	+	0.0196701	-0.454987	-3.76614	P07862	P07862	D-alanine--D-alanine ligase B	ddlB
31.3125	30.9231	31.2502	30.5333	30.2454	30.2258	+	0.00613759	-0.827078	-5.28781	P07913	P07913	L-threonine 3-dehydrogenase	tdh
32.5334	32.5213	32.4861	31.286	31.5174	31.571	+	0.000284379	-1.05541	-11.9133	P08312	P08312	Phenylalanine--tRNA ligase alpha subunit	pheS
30.1953	29.5212	30.0985	29.2495	29.147	29.2706	+	0.0286328	-0.715942	-3.34759	P08956	P08956	Type I restriction enzyme EcoKI R protein	hsdR
30.593	30.4479	30.5184	29.9361	30.1923	30.1703	+	0.0103091	-0.420201	-4.5638	P08957	P08957	Type I restriction enzyme EcoKI M protein	hsdM
31.0029	30.4761	30.7394	29.6874	29.5765	29.5284	+	0.00199835	-1.14208	-7.17476	P09147	P09147	UDP-glucose 4-epimerase	galE
28.4304	28.4583	28.9528	26.995	26.8616	26.9006	+	0.0006252	-1.6948	-9.72827	P09148	P09148	Galactose-1-phosphate uridylyltransferase	galT
27.0822	27.5898	26.8597	25.9233	26.4756	26.4038	+	0.030385	-0.909693	-3.28405	P09155	P09155	Ribonuclease D	rnd
34.9495	34.5771	34.7508	34.0242	34.0816	34.0761	+	0.00306071	-0.698458	-6.40013	P09373	P09373	Formate acetyltransferase 1	pflB
27.4213	NaN	27.3769	27.0704	27.0749	26.9884	+	0.00300602	-0.354568	-8.88534	P09980	P09980	ATP-dependent DNA helicase Rep	rep
28.1131	28.0536	28.4406	27.7478	26.6544	27.1986	+	0.0412804	-1.0021	-2.96667	P0A6D0	P0A6D0	Arginine repressor	argR
30.8909	30.6565	30.6892	30.1583	30.4781	30.3429	+	0.023855	-0.419117	-3.54736	P0A6D7	P0A6D7	Shikimate kinase 1	aroK
31.704	31.6132	31.6386	30.901	31.0171	30.8372	+	0.000244022	-0.733521	-12.3886	P0A6E6	P0A6E6	ATP synthase epsilon chain	atpC
29.9015	29.8431	29.8703	25.8761	25.622	25.4866	+	3.37046e-06	-4.21005	-36.4815	P0A6F1	P0A6F1	Carbamoyl-phosphate synthase small chain	carA
35.6334	35.3714	35.6864	35.1456	34.9685	35.1121	+	0.0118774	-0.488319	-4.37973	P0A6F5	P0A6F5	60 kDa chaperonin	groL
32.3467	32.3215	32.5381	32.0343	32.0723	32.1558	+	0.015164	-0.314682	-4.07472	P0A6H1	P0A6H1	ATP-dependent Clp protease ATP-binding subunit ClpX	clpX
30.0218	30.0909	30.1665	29.2109	29.6	29.6554	+	0.0143703	-0.604312	-4.14053	P0A6I0	P0A6I0	Cytidylate kinase	cmk
31.0081	30.8861	30.9609	29.8841	30.2689	29.9369	+	0.00183316	-0.921727	-7.34112	P0A6L0	P0A6L0	Deoxyribose-phosphate aldolase	deoC
32.952	32.8048	32.9263	31.6256	32.4966	32.3008	+	0.0480952	-0.753391	-2.81452	P0A6L4	P0A6L4	N-acetylneuraminate lyase	nanA
32.9489	32.4504	32.6974	32.4286	31.6121	31.9193		0.0626222	-0.712221	-2.56024	P0A6N4	P0A6N4	Elongation factor P	efp
35.5803	35.3854	35.5147	34.9209	35.0885	35.1154	+	0.00566283	-0.451857	-5.40777	P0A6P1	P0A6P1	Elongation factor Ts	tsf
29.361	29.219	29.5073	28.9198	28.7239	28.961	+	0.0111653	-0.494205	-4.45942	P0A6P7	P0A6P7	Probable GTP-binding protein EngB	engB
28.2276	NaN	27.9343	26.6903	26.9679	27.3444	+	0.0274526	-1.08013	-4.03072	P0A6S3	P0A6S3	Flagellar P-ring protein	flgI
32.2043	32.1214	32.3341	31.4495	31.7453	31.6832	+	0.00556153	-0.593962	-5.43497	P0A6T1;CON__Q3ZBD7	P0A6T1	Glucose-6-phosphate isomerase	pgi
30.9371	30.1569	31.1975	28.3747	28.1871	27.3768	+	0.00312805	-2.78428	-6.36261	P0A6T3	P0A6T3	Galactokinase	galK
29.7163	29.7008	29.764	29.0351	29.0843	29.2112	+	0.00038092	-0.616817	-11.0534	P0A6U3	P0A6U3	tRNA uridine 5-carboxymethylaminomethyl modification enzyme MnmG	mnmG
31.7585	31.4229	31.7172	30.5808	30.5467	30.5531	+	0.000540428	-1.07265	-10.1016	P0A6W5	P0A6W5	Transcription elongation factor GreA	greA
30.9615	30.9659	30.9622	30.6169	30.3251	30.5096	+	0.00491699	-0.479346	-5.6235	P0A6Y5	P0A6Y5	33 kDa chaperonin	hslO
33.4648	33.188	33.3429	32.6843	32.8615	32.7986	+	0.00448054	-0.550466	-5.76926	P0A6Z3	P0A6Z3	Chaperone protein HtpG	htpG
33.9741	33.9026	33.964	33.4053	33.6641	33.635	+	0.0111275	-0.378749	-4.46382	P0A705	P0A705	Translation initiation factor IF-2	infB
32.8259	32.7662	32.833	32.2113	32.2365	32.2286	+	1.30698e-05	-0.582906	-25.9657	P0A717	P0A717	Ribose-phosphate pyrophosphokinase	prs
30.0996	30.0002	30.0424	29.3413	29.2801	29.1304	+	0.000320456	-0.796823	-11.5545	P0A731	P0A731	Methylglyoxal synthase	mgsA
30.5189	30.4314	30.7029	29.2301	29.6364	29.7446	+	0.00448899	-1.01405	-5.76628	P0A759	P0A759	Glucosamine-6-phosphate deaminase	nagB
29.7022	30.2235	29.5315	29.2204	28.7668	28.5416	+	0.0276659	-0.976136	-3.38467	P0A780	P0A780	N utilization substance protein B	nusB
29.8115	29.9386	29.9258	27.9152	28.2473	27.9643	+	7.62232e-05	-1.84966	-16.6503	P0A786	P0A786	Aspartate carbamoyltransferase catalytic chain	pyrB
30.588	30.8164	30.6203	30.0164	30.0037	30.0986	+	0.00119537	-0.635359	-8.21744	P0A7A7	P0A7A7	Glycerol-3-phosphate acyltransferase	plsB
27.9454	27.9048	28.3926	27.6063	27.0809	27.5879	+	0.0477769	-0.655913	-2.82106	P0A7D1	P0A7D1	Peptidyl-tRNA hydrolase	pth
30.1975	29.7929	29.9104	28.8777	29.3446	28.9994	+	0.00837816	-0.893073	-4.8436	P0A7E9	P0A7E9	Uridylate kinase	pyrH
28.0832	27.9505	28.132	26.6375	26.657	26.7554	+	3.04179e-05	-1.3719	-20.9952	P0A7F3	P0A7F3	Aspartate carbamoyltransferase regulatory chain	pyrI
29.452	29.5022	29.7445	29.1639	29.0215	28.7713	+	0.0164555	-0.580618	-3.97604	P0A7F9	P0A7F9	S-adenosylmethionine:tRNA ribosyltransferase-isomerase	queA
26.4936	NaN	26.3399	25.8937	26.0646	26.0507	+	0.019954	-0.413706	-4.54458	P0A7H6	P0A7H6	Recombination protein RecR	recR
31.3452	31.2599	31.5347	30.4372	30.2983	30.389	+	0.00037945	-1.00512	-11.0644	P0A7I4	P0A7I4	Peptide chain release factor 3	prfC
28.8812	28.9302	28.929	28.1977	28.473	28.2277	+	0.002283	-0.614026	-6.9245	P0A7I7	P0A7I7	GTP cyclohydrolase-2	ribA
35.2554	35.0245	35.2655	34.5418	34.69	34.9343	+	0.0296555	-0.459728	-3.30996	P0A7L0	P0A7L0	50S ribosomal protein L1	rplA
33.6876	33.45	33.5848	32.8817	33.0075	33.2563	+	0.015483	-0.525598	-4.04943	P0A7L3	P0A7L3	50S ribosomal protein L20	rplT
33.313	33.1554	33.3371	32.9327	32.8173	32.8859	+	0.00413724	-0.389844	-5.89673	P0A7M2	P0A7M2	50S ribosomal protein L28	rpmB
33.1802	32.9503	33.1613	32.4692	32.7779	32.6877	+	0.0183687	-0.452323	-3.84577	P0A7T7	P0A7T7	30S ribosomal protein S18	rpsR
34.1559	34.13	34.1384	33.3283	33.545	32.9061	+	0.00933578	-0.881622	-4.69604	P0A7U3	P0A7U3	30S ribosomal protein S19	rpsS
35.1813	34.9831	35.0695	34.6126	34.8164	34.6517	+	0.0105543	-0.384445	-4.53286	P0A7V0	P0A7V0	30S ribosomal protein S2	rpsB
34.3886	34.2522	34.6018	33.883	33.7687	33.9545	+	0.00907753	-0.54546	-4.73396	P0A7X3	P0A7X3	30S ribosomal protein S9	rpsI
29.8163	29.7193	29.8404	28.421	28.2849	28.8258	+	0.00153626	-1.2815	-7.69252	P0A830	P0A830	Aerobic C4-dicarboxylate transport protein	dctA
30.2177	30.2309	30.1655	29.4506	29.4651	29.4398	+	3.7913e-06	-0.752853	-35.4213	P0A847	P0A847	Queuine tRNA-ribosyltransferase	tgt
36.5154	36.151	36.3735	35.0194	35.3835	35.2318	+	0.00162146	-1.13508	-7.58363	P0A853	P0A853	Tryptophanase	tnaA
29.915	30.1269	30.1733	29.7782	29.3956	29.3019	+	0.0250352	-0.579855	-3.49385	P0A887	P0A887	Ubiquinone/menaquinone biosynthesis C-methyltransferase UbiE	ubiE
30.7389	30.8131	31.0073	30.0492	30.2952	30.313	+	0.0055901	-0.634003	-5.42724	P0A8A0	P0A8A0	Probable transcriptional regulatory protein YebC	yebC
30.3502	29.8033	30.2725	28.6247	28.7723	28.9765	+	0.00245716	-1.35083	-6.78963	P0A8A2	P0A8A2	Probable transcriptional regulatory protein YeeN	yeeN
31.936	31.9806	31.8971	31.4806	31.0743	31.1812	+	0.00503715	-0.692533	-5.58613	P0A8E7	P0A8E7	UPF0234 protein YajQ	yajQ
29.2311	28.7136	28.7918	27.7176	28.1164	27.8144	+	0.00686806	-1.02937	-5.12378	P0A8H6	P0A8H6	Der GTPase-activating protein YihI	yihI
30.345	30.0612	30.3175	29.4341	29.4947	29.5459	+	0.00144875	-0.749674	-7.81245	P0A8I5	P0A8I5	tRNA (guanine-N(7)-)-methyltransferase	trmB
32.7563	32.5569	32.7851	32.3602	32.3724	32.2285	+	0.0112943	-0.37904	-4.44453	P0A8M3	P0A8M3	Threonine--tRNA ligase	thrS
33.9841	33.8796	33.9423	32.6621	32.5624	32.695	+	1.33127e-05	-1.29545	-25.8459	P0A8N3	P0A8N3	Lysine--tRNA ligase	lysS
31.4887	31.1634	31.2786	30.9753	30.6625	30.774	+	0.0185775	-0.506274	-3.83255	P0A8N5	P0A8N5	Lysine--tRNA ligase, heat inducible	lysU
27.923	28.0203	27.8814	26.5825	27.4054	27.4301	+	0.0464214	-0.802234	-2.84945	P0A8S9	P0A8S9	Flagellar transcriptional regulator FlhD	flhD
28.5227	NaN	28.274	27.1905	27.7646	27.2728	+	0.0286045	-0.989071	-3.96791	P0A8T1;CON__Q9N2I2	P0A8T1	Ribosomal protein L11 methyltransferase	prmA
28.9905	29.3095	29.2356	28.6302	28.502	28.5368	+	0.00388721	-0.622176	-5.99803	P0A8U6	P0A8U6	Met repressor	metJ
35.2216	35.0402	35.2812	34.896	34.8345	34.9349	+	0.0200728	-0.292526	-3.74277	P0A8V2	P0A8V2	DNA-directed RNA polymerase subunit beta	rpoB
29.3446	29.198	29.3543	28.8466	28.7854	28.8713	+	0.00120554	-0.464527	-8.19919	P0A8V6	P0A8V6	Fatty acid metabolism regulator protein	fadR
29.1695	29.2585	29.3421	28.9055	28.8474	28.8408	+	0.00189464	-0.39214	-7.27711	P0A8X0	P0A8X0	UPF0307 protein YjgA	yjgA
34.1897	33.8924	34.2202	32.9009	33.4069	33.0168	+	0.00586711	-0.992537	-5.3547	P0A972	P0A972	Cold shock-like protein CspE	cspE
31.5474	31.6947	31.5931	31.354	31.0948	31.2022	+	0.0104653	-0.394702	-4.54399	P0A993	P0A993	Fructose-1,6-bisphosphatase class 1	fbp
30.861	30.7424	30.9992	30.3051	30.3241	30.3589	+	0.0020853	-0.538165	-7.09386	P0A9C3	P0A9C3	Aldose 1-epimerase	galM
33.2529	33.0545	33.1875	32.4392	32.3663	32.2402	+	0.00058221	-0.816438	-9.90915	P0A9C5	P0A9C5	Glutamine synthetase	glnA
28.5105	NaN	28.5294	27.9866	27.3155	27.6093	+	0.0389401	-0.882783	-3.51918	P0A9H7	P0A9H7	Cyclopropane-fatty-acyl-phospholipid synthase	cfa
29.585	29.6089	29.1442	28.2081	28.9696	28.6372	+	0.0346004	-0.841091	-3.1474	P0A9J6	P0A9J6	Ribokinase	rbsK
29.3279	29.3792	29.4055	28.9701	28.633	28.3543	+	0.0160945	-0.71839	-4.00265	P0A9L5	P0A9L5	Peptidyl-prolyl cis-trans isomerase C	ppiC
30.471	30.2927	30.3609	29.7906	29.8802	29.6451	+	0.00217631	-0.602912	-7.01354	P0A9M2	P0A9M2	Hypoxanthine phosphoribosyltransferase	hpt
32.0023	32.099	31.9146	31.1127	31.3898	31.2694	+	0.00148128	-0.748022	-7.76685	P0A9P6	P0A9P6	ATP-dependent RNA helicase DeaD	deaD
26.6223	NaN	26.2356	25.357	25.1383	25.5261	+	0.0129331	-1.08849	-5.3261	P0A9S5	P0A9S5	Glycerol dehydrogenase	gldA
33.0037	32.8597	33.0882	32.6241	32.6359	32.6835	+	0.00826983	-0.336067	-4.86158	P0A9W3	P0A9W3	Energy-dependent translational throttle protein EttA	ettA
31.9887	31.9533	32.2226	30.4689	31.2858	31.0906	+	0.0131636	-1.10647	-4.24947	P0A9X9	P0A9X9	Cold shock protein CspA	cspA
28.9451	28.6724	28.6014	28.1267	26.5423	26.6636	+	0.0350642	-1.62879	-3.13357	P0AA31	P0AA31	UPF0033 protein YedF	yedF
29.3383	29.1484	29.1439	28.0419	28.6097	28.6193	+	0.017445	-0.786603	-3.90652	P0AA39	P0AA39	Ribosomal large subunit pseudouridine synthase C	rluC
26.752	NaN	26.9016	24.6347	25.3673	25.4382	+	0.0154185	-1.68006	-4.99692	P0AA80	P0AA80	Probable galactarate transporter	garP
29.9756	30.0421	30.0638	29.5615	29.541	29.7462	+	0.00430077	-0.410917	-5.83446	P0AAB4	P0AAB4	3-octaprenyl-4-hydroxybenzoate carboxy-lyase	ubiD
29.5015	29.6235	29.5991	29.3615	29.072	29.19	+	0.0162579	-0.366847	-3.99052	P0AAC8	P0AAC8	Iron-binding protein IscA	iscA
32.2861	32.127	32.3431	31.5747	31.8125	31.6854	+	0.00400772	-0.561206	-5.94824	P0AAI5	P0AAI5	3-oxoacyl-[acyl-carrier-protein] synthase 2	fabF
32.0596	31.9924	32.011	31.3223	31.1945	31.4144	+	0.000443356	-0.710597	-10.6304	P0AAI9	P0AAI9	Malonyl CoA-acyl carrier protein transacylase	fabD
33.3974	33.2454	33.3767	32.9827	32.9347	32.9594	+	0.00154105	-0.380906	-7.68621	P0AB71	P0AB71	Fructose-bisphosphate aldolase class 2	fbaA
31.8954	31.995	31.8131	31.601	31.0785	31.1761	+	0.0217806	-0.616007	-3.64953	P0AB77	P0AB77	2-amino-3-ketobutyrate coenzyme A ligase	kbl
26.9297	NaN	27.0709	26.5364	26.3717	26.4036	+	0.00671533	-0.563055	-6.72388	P0AB83	P0AB83	Endonuclease III	nth
31.9889	31.9594	32.1208	31.6671	31.7222	31.7785	+	0.00707348	-0.300407	-5.08146	P0AB89	P0AB89	Adenylosuccinate lyase	purB
29.2169	28.8633	29.4656	28.4424	28.11	28.6005	+	0.0245087	-0.797638	-3.51735	P0AB98	P0AB98	ATP synthase subunit a	atpB
32.0808	32.3963	32.4153	31.4441	31.5972	32.0344	+	0.0432902	-0.605572	-2.91892	P0ABA4	P0ABA4	ATP synthase subunit delta	atpH
32.924	32.8412	33.0189	32.4178	32.0886	32.2301	+	0.00323961	-0.682512	-6.30257	P0ABA6	P0ABA6	ATP synthase gamma chain	atpG
35.3074	35.1042	35.2151	34.6349	34.7718	34.8378	+	0.00533286	-0.460754	-5.49865	P0ABB0	P0ABB0	ATP synthase subunit alpha	atpA
35.2171	34.9917	35.1274	34.7395	34.664	34.6415	+	0.00391774	-0.430419	-5.98524	P0ABB4	P0ABB4	ATP synthase subunit beta	atpD
32.9489	32.7645	33.0006	30.8388	30.3656	30.4474	+	0.000132561	-2.3541	-14.4713	P0ABB8	P0ABB8	Magnesium-transporting ATPase, P-type 1	mgtA
27.74	27.9734	27.4551	26.9565	26.5049	27.2541	+	0.0364735	-0.817694	-3.09284	P0ABE2	P0ABE2	Protein BolA	bolA
28.8503	28.9325	28.9571	27.053	28.2264	27.5603	+	0.0189552	-1.30004	-3.80907	P0ABI4	P0ABI4	Magnesium transport protein CorA	corA
32.7431	32.5877	32.6378	31.8018	32.3149	31.9797	+	0.0165599	-0.62404	-3.96847	P0ABP8	P0ABP8	Purine nucleoside phosphorylase DeoD-type	deoD
32.5204	32.2094	32.2806	30.3077	30.5927	30.4078	+	0.000111795	-1.90073	-15.1108	P0ABQ2	P0ABQ2	2-hydroxy-3-oxopropionate reductase	garR
28.4345	28.6362	28.7782	27.9269	27.8606	27.732	+	0.00250745	-0.776464	-6.75287	P0ABQ4	P0ABQ4	Dihydrofolate reductase	folA
31.9013	31.552	31.5855	31.0926	31.3758	31.2534	+	0.0336475	-0.439051	-3.17651	P0ABS1	P0ABS1	RNA polymerase-binding transcription factor DksA	dksA
31.6581	31.3901	31.8081	31.3066	30.9225	31.0995	+	0.036791	-0.509264	-3.08392	P0ABT2	P0ABT2	DNA protection during starvation protein	dps
33.0325	32.9454	32.9481	32.091	32.0744	31.9745	+	3.63887e-05	-0.928708	-20.0681	P0ABU2	P0ABU2	Ribosome-binding ATPase YchF	ychF
27.0831	NaN	27.0613	26.2327	26.4496	26.0266	+	0.0131452	-0.835902	-5.29488	P0ABW9	P0ABW9	Flagellar basal body rod protein FlgB	flgB
27.2577	NaN	27.5156	26.1086	26.1717	26.2219	+	0.00137273	-1.21927	-11.6092	P0ABX2	P0ABX2	Flagellar basal-body rod protein FlgC	flgC
28.0112	27.6106	27.7033	27.5323	27.0706	27.1119	+	0.0481715	-0.536793	-2.81296	P0ABX5	P0ABX5	Flagellar basal-body rod protein FlgG	flgG
27.8064	27.642	27.7186	27.1036	27.279	27.1894	+	0.00156259	-0.531631	-7.6581	P0AC05	P0AC05	Flagellar biosynthetic protein FliP	fliP
30.7204	31.0929	30.6963	28.0204	29.5676	30.0554		0.0608009	-1.62207	-2.58817	P0AC16	P0AC16	Dihydroneopterin aldolase	folB
33.2653	32.8975	33.1525	30.6946	30.5662	30.6965	+	3.06224e-05	-2.45266	-20.9598	P0AC38	P0AC38	Aspartate ammonia-lyase	aspA
29.539	29.043	29.4831	27.1195	27.0974	27.5555	+	0.000634324	-2.09759	-9.69186	P0AC47	P0AC47	Fumarate reductase iron-sulfur subunit	frdB
27.138	NaN	27.3333	26.7686	26.8025	26.6081	+	0.0172856	-0.509226	-4.79208	P0AC75	P0AC75	3-deoxy-D-manno-octulosonic acid transferase	waaA
29.8389	30.0823	29.9939	28.877	29.4468	29.2867	+	0.0139709	-0.768185	-4.17532	P0ACC3	P0ACC3	Iron-sulfur cluster insertion protein ErpA	erpA
27.9569	28.1518	28.0823	27.3923	27.8244	27.3974	+	0.0270268	-0.525642	-3.41002	P0ACI0	P0ACI0	Right origin-binding protein	rob
26.8496	NaN	27.0561	26.2843	25.9241	26.4922		0.0508854	-0.719329	-3.15964	P0ACN7	P0ACN7	HTH-type transcriptional repressor CytR	cytR
29.9943	29.9323	29.9283	29.3647	29.462	29.4439	+	0.000135886	-0.528114	-14.3806	P0ACP7	P0ACP7	HTH-type transcriptional repressor PurR	purR
27.2093	NaN	27.1858	26.5679	26.543	26.7566	+	0.0071647	-0.575062	-6.57262	P0ACS7	P0ACS7	HTH-type transcriptional regulator RpiR	rpiR
26.9797	26.8683	26.867	26.3719	NaN	26.5777	+	0.0177226	-0.430206	-4.74827	P0ACY9	P0ACY9	Uncharacterized protein YebG	yebG
28.2009	NaN	28.4961	27.5114	27.7242	27.124	+	0.0380538	-0.895295	-3.55136	P0AD07	P0AD07	Uncharacterized protein YecF	yecF
31.464	31.0475	31.1018	30.546	30.6083	30.4622	+	0.00838005	-0.665599	-4.84329	P0AD49	P0AD49	Ribosome-associated inhibitor A	raiA
33.8868	33.7749	34.0777	33.0861	32.8743	33.181	+	0.00239179	-0.865992	-6.83883	P0AD61	P0AD61	Pyruvate kinase I	pykF
32.0085	32.164	32.0532	31.1509	31.2973	31.1959	+	0.000169953	-0.860537	-13.5855	P0ADG4	P0ADG4	Inositol-1-monophosphatase	suhB
32.0439	31.7889	32.0659	31.4144	31.1292	31.2372	+	0.00439271	-0.70599	-5.80071	P0ADN2	P0ADN2	UPF0438 protein YifE	yifE
29.2911	29.5028	29.415	28.9289	28.5731	28.8296	+	0.00694357	-0.625779	-5.10805	P0ADS6	P0ADS6	Uncharacterized protein YggE	yggE
27.0342	NaN	26.9329	25.7331	25.6059	25.8942	+	0.0016715	-1.23919	-10.8581	P0ADT2	P0ADT2	UPF0441 protein YgiB	ygiB
28.944	28.9414	28.8108	28.2451	28.489	28.1651	+	0.00497398	-0.598983	-5.60564	P0ADT8	P0ADT8	Uncharacterized protein YgiM	ygiM
26.5644	NaN	26.7613	25.5918	25.8517	25.9132	+	0.0093786	-0.877284	-5.97584	P0AE45	P0AE45	UPF0053 inner membrane protein YtfL	ytfL
30.7238	30.634	30.7141	29.8146	30.1842	29.9837	+	0.00324648	-0.696446	-6.29896	P0AEE1	P0AEE1	Protein DcrB	dcrB
30.503	30.6684	30.7222	29.9143	29.6573	29.8475	+	0.00124081	-0.82488	-8.13738	P0AEG4	P0AEG4	Thiol:disulfide interchange protein DsbA	dsbA
33.0156	32.942	32.8672	32.1674	31.9979	31.9813	+	0.000260878	-0.892716	-12.179	P0AEK2	P0AEK2	3-oxoacyl-[acyl-carrier-protein] reductase FabG	fabG
33.364	33.2306	33.4929	32.6281	32.7677	32.9275	+	0.00690284	-0.588057	-5.11651	P0AEK4	P0AEK4	Enoyl-[acyl-carrier-protein] reductase [NADH] FabI	fabI
30.7716	30.5884	30.9084	29.8876	29.9686	29.6459	+	0.00234533	-0.92213	-6.87481	P0AEM6	P0AEM6	RNA polymerase sigma factor FliA	fliA
27.8931	NaN	27.7786	27.3895	27.4182	27.2916	+	0.00556223	-0.469411	-7.18186	P0AEQ1	P0AEQ1	Protein GlcG	glcG
28.747	NaN	28.727	27.3366	27.4558	27.7069	+	0.00312444	-1.23723	-8.76818	P0AES2	P0AES2	Glucarate dehydratase	gudD
32.6502	32.5684	32.6895	31.9545	32.1367	32.1714	+	0.00196838	-0.548522	-7.20365	P0AES6	P0AES6	DNA gyrase subunit B	gyrB
28.331	28.1313	28.244	27.281	26.5774	27.1645	+	0.00550464	-1.22777	-5.45051	P0AES9	P0AES9	Acid stress chaperone HdeA	hdeA
28.6097	28.715	28.5542	27.5017	26.9918	27.5901	+	0.00276349	-1.2651	-6.57882	P0AEW6	P0AEW6	Inosine-guanosine kinase	gsk
34.1756	33.9315	34.1698	33.5075	33.4692	33.6651	+	0.00556795	-0.545046	-5.43323	P0AEX9	P0AEX9	Maltose-binding periplasmic protein	malE
30.1469	30.0495	30.053	29.7755	29.7833	29.7807	+	0.000689663	-0.303283	-9.48415	P0AF18	P0AF18	N-acetylglucosamine-6-phosphate deacetylase	nagA
32.34	32.1421	32.6439	31.794	31.9025	32.0192	+	0.0422671	-0.470104	-2.94289	P0AF36	P0AF36	Cell division protein ZapB	zapB
30.1032	30.321	30.2624	29.433	29.354	29.4251	+	0.000292472	-0.824841	-11.828	P0AFI2	P0AFI2	DNA topoisomerase 4 subunit A	parC
29.4845	29.5388	29.5272	28.9044	28.4889	28.8158	+	0.00359993	-0.78044	-6.12479	P0AFJ7	P0AFJ7	Low-affinity inorganic phosphate transporter 1	pitA
28.9938	28.5465	28.5765	28.1028	27.8916	27.8938	+	0.00980893	-0.742867	-4.62977	P0AFL3	P0AFL3	Peptidyl-prolyl cis-trans isomerase A	ppiA
30.8851	30.662	30.8062	30.4405	30.3874	30.3617	+	0.00500722	-0.387912	-5.59534	P0AFY8	P0AFY8	Negative modulator of initiation of replication	seqA
26.7297	27.0196	26.8016	26.5434	25.9571	26.3641	+	0.0442978	-0.562131	-2.89594	P0AGG0	P0AGG0	Thiamine-monophosphate kinase	thiL
29.4114	29.287	29.2954	29.019	28.6849	28.7092	+	0.0101131	-0.526869	-4.58918	P0AGG8	P0AGG8	Metalloprotease TldD	tldD
26.4756	NaN	26.459	25.4247	25.8337	25.736	+	0.0150814	-0.802491	-5.03735	P0AGJ7	P0AGJ7	tRNA (cytidine(34)-2-O)-methyltransferase	trmL
30.569	30.2964	30.5274	29.7992	29.4935	29.572	+	0.00251365	-0.842684	-6.74839	P0AGK8	P0AGK8	HTH-type transcriptional regulator IscR	iscR
29.7716	29.9833	29.8412	28.4448	28.3837	28.5002	+	3.62316e-05	-1.42248	-20.09	P0C054	P0C054	Small heat shock protein IbpA	ibpA
27.5319	NaN	27.5969	27.0732	26.5373	26.5361	+	0.0353166	-0.848889	-3.6571	P0C093	P0C093	Nucleoid occlusion factor SlmA	slmA
31.6538	31.4522	31.8115	31.2297	31.0851	31.2471	+	0.0175907	-0.451848	-3.89669	P0C0V0	P0C0V0	Periplasmic serine endoprotease DegP	degP
30.9461	30.9032	31.0641	30.2973	30.5046	30.6143	+	0.00884508	-0.499044	-4.76923	P10121	P10121	Signal recognition particle receptor FtsY	ftsY
32.8521	32.837	32.8507	32.4277	32.5196	32.4231	+	0.000253945	-0.389811	-12.2631	P10408	P10408	Protein translocase subunit SecA	secA
26.9588	27.253	26.895	25.7162	26.2112	25.7915	+	0.00397181	-1.12935	-5.96288	P10442	P10442	Ribonuclease HII	rnhB
31.7171	31.5258	31.6033	31.1763	31.1988	30.9025	+	0.0090266	-0.522884	-4.74159	P11875	P11875	Arginine--tRNA ligase	argS
30.228	29.6105	30.4341	27.0853	27.0903	27.4758	+	0.0005027	-2.87372	-10.292	P13036	P13036	Fe(3+) dicitrate transport protein FecA	fecA
28.2491	28.918	28.1686	26.0317	26.7594	26.4298	+	0.00301931	-2.03825	-6.42372	P15028	P15028	Fe(3+) dicitrate-binding periplasmic protein	fecB
30.974	29.4007	30.2901	28.9477	29.2532	28.9466		0.0659133	-1.17245	-2.51205	P15070	P15070	Flagellar motor switch protein FliN	fliN
29.3729	29.123	29.2619	28.4709	28.697	28.4352	+	0.00277385	-0.718227	-6.5722	P15639	P15639	Bifunctional purine biosynthesis protein PurH;Phosphoribosylaminoimidazolecarboxamide formyltransferase;IMP cyclohydrolase	purH
28.2715	28.1189	28.1464	27.2473	27.4755	27.6842	+	0.00619926	-0.709948	-5.27306	P15640	P15640	Phosphoribosylamine--glycine ligase	purD
29.066	28.7293	29.2673	28.2265	28.3937	28.3971	+	0.014988	-0.681779	-4.08895	P15977	P15977	4-alpha-glucanotransferase	malQ
30.6343	30.5355	30.5238	29.9563	29.8033	29.9471	+	0.000399777	-0.662273	-10.9171	P16095	P16095	L-serine dehydratase 1	sdaA
27.4567	NaN	27.153	26.5766	26.5923	26.8629	+	0.0319004	-0.627555	-3.8048	P16384	P16384	tRNA dimethylallyltransferase	miaA
30.8899	30.7484	31.059	29.9746	30.0062	30.0645	+	0.000700082	-0.884017	-9.44735	P16456	P16456	Selenide, water dikinase	selD
26.6607	26.8778	26.8714	26.3305	26.1481	26.1306	+	0.00330807	-0.60022	-6.26698	P17445	P17445	NAD/NADP-dependent betaine aldehyde dehydrogenase	betB
29.9376	29.7774	29.8926	29.1988	29.1388	28.9811	+	0.000692722	-0.762996	-9.47327	P20083	P20083	DNA topoisomerase 4 subunit B	parE
32.2541	32.2624	32.2947	31.7338	31.7807	31.923	+	0.00141282	-0.457905	-7.86431	P21170	P21170	Biosynthetic arginine decarboxylase	speA
28.5512	28.5359	28.4846	27.7796	27.8067	27.5698	+	0.000485206	-0.805198	-10.3863	P21829	P21829	Pyridoxal phosphate phosphatase YbhA	ybhA
31.1835	31.1468	31.2166	30.5159	30.2323	30.5742	+	0.0023167	-0.741511	-6.89743	P21888	P21888	Cysteine--tRNA ligase	cysS
33.5528	33.2988	33.3939	32.6379	32.846	33.0365	+	0.0136795	-0.575068	-4.20149	P22259	P22259	Phosphoenolpyruvate carboxykinase [ATP]	pckA
28.9803	28.573	29.1212	28.3634	28.464	28.1971	+	0.0389916	-0.550004	-3.02447	P22564	P22564	Non-specific ribonucleoside hydrolase RihC	rihC
28.2501	NaN	28.3314	27.2239	27.3899	27.4004	+	0.00126341	-0.952693	-11.9405	P22634	P22634	Glutamate racemase	murI
28.8145	28.6805	28.6719	27.9264	28.0761	28.1585	+	0.0012394	-0.668664	-8.13981	P23003	P23003	tRNA/tmRNA (uracil-C(5))-methyltransferase	trmA
28.7406	28.2942	29.0351	26.4801	26.4614	26.7197	+	0.000758448	-2.13622	-9.25307	P23522	P23522	5-keto-4-deoxy-D-glucarate aldolase	garL
28.4851	28.3187	28.3654	24.7663	26.0906	26.13	+	0.00376841	-2.72744	-6.04901	P23524	P23524	Glycerate 2-kinase	garK
30.4648	30.2368	30.4099	29.8447	29.8846	29.9877	+	0.00453208	-0.464892	-5.75116	P23882	P23882	Methionyl-tRNA formyltransferase	fmt
26.6429	NaN	27.0787	25.9889	25.9024	26.1612	+	0.021196	-0.843283	-4.4436	P24173;Q47689	P24173	Lipopolysaccharide heptosyltransferase 1	rfaC
33.1971	33.0211	33.1727	32.6335	32.7797	32.7611	+	0.00481645	-0.405525	-5.65563	P24182	P24182	Biotin carboxylase	accC
28.9462	28.2219	28.8211	26.92	27.4842	27.2554	+	0.00648089	-1.44321	-5.20791	P24188	P24188	UPF0176 protein YceA	yceA
30.5832	30.4746	30.6306	30.0629	30.075	30.3104	+	0.0112338	-0.41337	-4.45149	P24215	P24215	Mannonate dehydratase	uxuA
27.5505	NaN	27.5713	27.1763	26.9591	27.0269	+	0.00887654	-0.506799	-6.09372	P24216	P24216	Flagellar hook-associated protein 2	fliD
28.8028	29.3004	28.8473	28.2296	27.9338	27.9749	+	0.00699871	-0.937401	-5.09669	P25522	P25522	tRNA modification GTPase MnmE	mnmE
27.7152	27.8235	27.9265	27.4018	27.5458	27.5524	+	0.014766	-0.32177	-4.10719	P25524	P25524	Cytosine deaminase	codA
28.3241	28.3876	28.4111	28.1425	27.9313	27.8529	+	0.011556	-0.398745	-4.41496	P25539	P25539	Riboflavin biosynthesis protein RibD;Diaminohydroxyphosphoribosylaminopyrimidine deaminase;5-amino-6-(5-phosphoribosylamino)uracil reductase	ribD
26.207	NaN	26.2261	25.3813	25.1671	25.3814	+	0.00225476	-0.906638	-9.80499	P25666	P25666	Protein HtrL	htrL
31.2455	30.9662	31.3138	30.4432	30.4756	30.73	+	0.0110253	-0.625541	-4.47581	P25714	P25714	Membrane protein insertase YidC	yidC
28.5607	28.5301	28.4509	27.4697	27.6681	27.2668	+	0.000966997	-1.04571	-8.68607	P26608	P26608	Flagellar protein FliS	fliS
31.7051	31.7156	31.7002	30.4575	30.431	30.4948	+	3.26901e-07	-1.2459	-65.4282	P26616	P26616	NAD-dependent malic enzyme	maeA
26.7688	NaN	26.8965	25.9103	25.8574	26.3113	+	0.0243162	-0.806317	-4.22051	P27128	P27128	Lipopolysaccharide 1,3-galactosyltransferase	rfaI
27.1419	26.7891	27.2194	26.5904	26.2467	26.6823	+	0.0440597	-0.543667	-2.90132	P27129	P27129	Lipopolysaccharide 1,2-glucosyltransferase	rfaJ
33.5898	33.4443	33.7281	32.9527	33.0135	33.163	+	0.00615875	-0.544343	-5.28273	P27302	P27302	Transketolase 1	tktA
32.7007	32.6029	32.4906	31.7724	31.7887	31.8497	+	0.000258836	-0.794507	-12.2035	P27306	P27306	Soluble pyridine nucleotide transhydrogenase	sthA
29.4756	29.6162	29.5034	28.8034	28.7954	28.7352	+	9.67124e-05	-0.753722	-15.6763	P27829	P27829	UDP-N-acetyl-D-mannosamine dehydrogenase	wecC
27.761	NaN	28.1677	27.4749	26.8096	27.1039		0.0641482	-0.834896	-2.86813	P27830	P27830	dTDP-glucose 4,6-dehydratase 2	rffG
28.4476	28.235	28.3087	27.2304	27.6715	27.9309	+	0.0281454	-0.719507	-3.36609	P27833	P27833	dTDP-4-amino-4,6-dideoxygalactose transaminase	rffA
28.1786	28.3073	28.2282	27.8608	27.4492	27.8215	+	0.0180244	-0.527585	-3.86798	P27848	P27848	Pyridoxal phosphate phosphatase YigL	yigL
26.1055	NaN	25.5011	25.2748	24.6847	24.9319		0.0762858	-0.83944	-2.66081	P28632	P28632	DNA polymerase III subunit psi	holD
29.2922	28.5718	29.1498	28.2975	28.1126	28.4273	+	0.0382985	-0.72551	-3.04276	P28903	P28903	Anaerobic ribonucleoside-triphosphate reductase	nrdD
33.7627	33.4968	33.7065	33.0227	32.906	32.7736	+	0.00222962	-0.754514	-6.96839	P28904	P28904	Trehalose-6-phosphate hydrolase	treC
27.843	28.3343	27.7327	26.3983	27.0704	26.737	+	0.00997637	-1.23476	-4.60724	P30014	P30014	Ribonuclease T	rnt
31.6129	31.5595	31.5092	30.6552	30.9441	30.6576	+	0.00129517	-0.808216	-8.04626	P30744	P30744	L-serine dehydratase 2	sdaB
28.3026	28.3785	28.2181	27.9091	NaN	27.3839	+	0.0496475	-0.653219	-3.19167	P31064	P31064	UPF0394 inner membrane protein YedE	yedE
29.0009	28.696	28.7184	27.7484	28.0695	28.225	+	0.00989379	-0.79078	-4.61829	P31068	P31068	Flagellar assembly protein FliH	fliH
27.6378	NaN	27.2234	25.9348	25.9691	25.9632	+	0.00246192	-1.47491	-9.51474	P31441	P31441	Adenine deaminase	ade
29.0943	28.8128	28.9678	NaN	27.3738	27.6722	+	0.00256543	-1.43529	-9.38156	P33231	P33231	L-lactate permease	lldP
31.4746	31.3813	31.6752	30.2769	30.6095	30.3398	+	0.00118937	-1.10166	-8.22827	P33232	P33232	L-lactate dehydrogenase	lldD
33.3379	33.0957	33.4225	32.2169	32.0664	32.2614	+	0.000644026	-1.1038	-9.65385	P36672	P36672	PTS system trehalose-specific EIIBC component;Trehalose-specific phosphotransferase enzyme IIB component;Trehalose permease IIC component	treB
29.6399	29.565	29.5794	29.0705	29.0082	28.9768	+	8.74532e-05	-0.576255	-16.0811	P36929	P36929	Ribosomal RNA small subunit methyltransferase B	rsmB
27.0681	28.0049	27.3969	26.1519	26.5494	26.4805	+	0.0218314	-1.09603	-3.64689	P37005	P37005	Uncharacterized tRNA/rRNA methyltransferase LasT	lasT
31.5752	31.5305	31.6328	30.6455	30.7257	30.7579	+	4.09431e-05	-0.869816	-19.4803	P37330	P37330	Malate synthase G	glcB
31.3537	31.1602	31.2875	30.795	30.9453	30.9148	+	0.00636413	-0.382135	-5.23449	P37349	P37349	PTS-dependent dihydroxyacetone kinase, phosphotransferase subunit DhaM;Phosphocarrier protein HPr;Phosphotransferase enzyme IIA component	dhaM
30.7738	30.6176	30.7008	29.9362	29.9843	30.0243	+	0.000159152	-0.71583	-13.8143	P37440	P37440	Oxidoreductase UcpA	ucpA
28.6084	28.981	28.5693	27.6117	27.7693	27.6756	+	0.00174104	-1.03403	-7.44216	P37634	P37634	Ribosomal RNA large subunit methyltransferase J	rlmJ
30.1693	30.3246	30.2203	28.8854	28.3958	28.3308	+	0.000713286	-1.70075	-9.40168	P37665	P37665	Probable lipoprotein YiaD	yiaD
31.347	31.082	31.451	30.976	30.7481	30.92	+	0.0335046	-0.411943	-3.18095	P37689	P37689	2,3-bisphosphoglycerate-independent phosphoglycerate mutase	gpmI
27.8149	NaN	27.636	26.8585	26.7403	26.7806	+	0.00137249	-0.932314	-11.6099	P37692	P37692	ADP-heptose--LPS heptosyltransferase 2	rfaF
29.3234	29.7199	29.7308	29.1821	29.0791	28.9727	+	0.0250811	-0.513396	-3.49183	P37773	P37773	UDP-N-acetylmuramate--L-alanyl-gamma-D-glutamyl-meso-2,6-diaminoheptandioate ligase	mpl
28.1472	28.6363	28.3434	27.6055	27.7396	27.6876	+	0.00906279	-0.698057	-4.73616	P39172	P39172	High-affinity zinc uptake system protein ZnuA	znuA
29.8539	29.6315	29.7426	28.7198	27.8184	28.4126	+	0.0063542	-1.42575	-5.23678	P39177	P39177	Universal stress protein G	uspG
33.8728	33.4773	33.6729	31.8787	32.0376	31.4923	+	0.000700581	-1.87147	-9.4456	P39180	P39180	Antigen 43;Antigen 43 alpha chain;Antigen 43 beta chain	flu
27.3848	28.0137	27.7292	27.3106	27.1729	26.9431		0.0548715	-0.566975	-2.68625	P39187	P39187	Uncharacterized protein YtfJ	ytfJ
30.246	29.7815	30.0932	29.2676	29.4048	29.508	+	0.0135162	-0.646792	-4.21643	P39371	P39371	N-acetylneuraminate epimerase	nanM
29.1609	28.9641	29.1724	28.4856	28.127	28.3403	+	0.00325507	-0.781492	-6.29445	P39406	P39406	Ribosomal RNA small subunit methyltransferase C	rsmC
29.5888	29.6463	29.6157	26.8371	26.9783	26.49	+	4.07097e-05	-2.84843	-19.5084	P39829	P39829	D-galactarate dehydratase	garD
28.906	28.7931	28.8258	28.5143	28.4239	28.4861	+	0.00102458	-0.366826	-8.55584	P41036	P41036	Putative sialic acid transporter	nanT
28.1896	NaN	27.7248	26.4987	27.0352	26.35	+	0.025285	-1.32924	-4.15866	P41409	P41409	Pyrimidine-specific ribonucleoside hydrolase RihA	rihA
30.4991	30.5465	30.6143	29.5777	29.4531	29.8819	+	0.00224609	-0.915694	-6.95471	P42641	P42641	GTPase ObgE/CgtA	obgE
30.1594	29.8987	30.0178	29.0917	28.9941	29.1635	+	0.000469401	-0.942204	-10.4753	P43672	P43672	ABC transporter ATP-binding protein uup	uup
29.8846	29.6655	29.8432	28.6583	28.9208	29.0913	+	0.00313569	-0.90763	-6.35841	P45425	P45425	N-acetylmannosamine kinase	nanK
31.4122	31.4262	31.5696	31.0536	31.0471	31.2127	+	0.00784337	-0.364864	-4.93525	P46837	P46837	Protein YhgF	yhgF
29.9338	29.9358	29.7487	29.0292	29.6408	29.2758	+	0.0414553	-0.557498	-2.96241	P50466	P50466	Aerotaxis receptor	aer
29.7858	29.9355	29.6432	29.4271	29.29	29.4463	+	0.0148839	-0.400375	-4.09746	P52108	P52108	Transcriptional regulatory protein RstA	rstA
29.2769	29.294	29.2841	28.6889	28.9498	29.0761	+	0.0290837	-0.38006	-3.33081	P52612	P52612	Flagellum-specific ATP synthase	fliI
27.5753	27.1819	27.2897	25.5369	NaN	25.6606	+	0.00158701	-1.75026	-11.0513	P52614	P52614	Flagellar hook-length control protein	fliK
29.0811	28.6048	28.9999	27.8339	27.8151	27.7595	+	0.00183268	-1.09246	-7.34163	P52647	P52647	Probable pyruvate-flavodoxin oxidoreductase	ydbK
26.2254	NaN	25.9446	25.3688	25.638	25.4834	+	0.0271115	-0.588247	-4.04998	P56258	P56258	TDP-N-acetylfucosamine:lipid II N-acetylfucosaminyltransferase	wecF
30.7006	30.4348	30.7674	27.5017	27.0867	27.9185	+	0.000275352	-3.13196	-12.012	P56580	P56580	Glucitol/sorbitol-specific phosphotransferase enzyme IIB component	srlE
31.3907	31.3272	31.2218	30.0091	30.1536	29.9568	+	7.73057e-05	-1.27341	-16.591	P60240	P60240	RNA polymerase-associated protein RapA	rapA
28.7889	28.6889	29.1169	28.0057	28.1923	28.49	+	0.0293128	-0.635575	-3.3224	P60340	P60340	tRNA pseudouridine synthase B	truB
36.0157	35.8117	36.0692	35.4987	35.6162	35.6429	+	0.0135378	-0.379663	-4.21445	P60422	P60422	50S ribosomal protein L2	rplB
30.2447	29.7384	30.2381	28.9224	29.3684	29.0683	+	0.0109897	-0.954042	-4.48002	P60546	P60546	Guanylate kinase	gmk
30.2553	30.1153	30.1952	27.8833	28.5001	28.2175	+	0.000405633	-1.98834	-10.8763	P60651	P60651	Agmatinase	speB
32.6696	32.5135	32.7048	31.8731	31.9918	31.7775	+	0.000935297	-0.748492	-8.76193	P62707	P62707	2,3-bisphosphoglycerate-dependent phosphoglycerate mutase	gpmA
26.2795	NaN	26.9114	24.9325	24.7358	24.9576	+	0.00645377	-1.72014	-6.81819	P64499	P64499	Uncharacterized protein YebO	yebO
27.8224	NaN	27.8428	27.0445	26.8213	27.3114	+	0.0242326	-0.773562	-4.226	P64559	P64559	Antitoxin CptB	cptB
31.8577	31.7821	31.9402	31.2339	31.3648	31.5268	+	0.00729182	-0.484802	-5.0381	P67910	P67910	ADP-L-glycero-D-manno-heptose-6-epimerase	hldD
29.6649	29.2758	29.587	28.089	28.4102	28.2662	+	0.00114306	-1.25407	-8.31438	P68187	P68187	Maltose/maltodextrin import ATP-binding protein MalK	malK
33.4688	33.3681	33.7984	33.0428	32.5982	33.0719	+	0.0332444	-0.64078	-3.18911	P68679	P68679	30S ribosomal protein S21	rpsU
30.4579	30.3865	30.5527	29.8789	30.2565	30.0965	+	0.0314215	-0.388388	-3.24846	P69786	P69786	PTS system glucose-specific EIICB component;Glucose permease IIC component;Glucose-specific phosphotransferase enzyme IIB component	ptsG
30.4797	30.1574	30.4728	28.6312	28.19	28.7694	+	0.000845323	-1.83977	-8.99587	P69797	P69797	PTS system mannose-specific EIIAB component;Mannose-specific phosphotransferase enzyme IIA component;Mannose-specific phosphotransferase enzyme IIB component	manX
28.2491	28.1189	28.2393	27.0061	27.1151	27.2655	+	0.00023768	-1.07353	-12.4722	P69805	P69805	Mannose permease IID component	manZ
28.4682	28.5909	28.3982	27.9053	27.8437	27.5963	+	0.00305696	-0.703983	-6.40226	P69856	P69856	Probable N-acetylneuraminic acid outer membrane channel protein NanC	nanC
28.3041	NaN	28.4161	27.0038	27.1019	27.0536	+	0.000167752	-1.307	-23.5503	P69922	P69922	L-fucose isomerase	fucI
28.4813	28.1969	28.7643	26.1794	25.127	26.5219	+	0.0048854	-2.53807	-5.63351	P75682	P75682	Probable 2-keto-3-deoxy-galactonate aldolase YagE	yagE
24.7747	NaN	24.5475	24.1716	24.1991	24.2064	+	0.0120476	-0.468732	-5.464	P75817	P75817	23S rRNA (uracil(747)-C(5))-methyltransferase RlmC	rlmC
26.2245	NaN	26.0949	25.7765	25.7266	25.7623	+	0.00440525	-0.404578	-7.78817	P75828	P75828	Uncharacterized protein YbjD	ybjD
30.2559	30.2861	30.1913	29.602	29.5037	29.6479	+	0.000204312	-0.659912	-12.963	P75838	P75838	Ribosomal protein S12 methylthiotransferase accessory factor YcaO	ycaO
30.0864	30.1747	29.8805	29.1097	29.2975	29.5356	+	0.00830468	-0.732957	-4.85577	P75864	P75864	Ribosomal RNA large subunit methyltransferase K/L;23S rRNA m2G2445 methyltransferase;23S rRNA m7G2069 methyltransferase	rlmL
27.2261	27.6881	27.2575	26.0736	26.4691	26.0958	+	0.00390822	-1.17777	-5.98921	P75933	P75933	Flagella basal body P-ring formation protein FlgA	flgA
29.4317	28.6561	29.0929	28.268	27.8033	28.1249	+	0.0194385	-0.994831	-3.77984	P75936	P75936	Basal-body rod modification protein FlgD	flgD
31.3007	31.1163	31.2502	30.0202	30.3	30.0719	+	0.000432458	-1.09171	-10.6987	P75937	P75937	Flagellar hook protein FlgE	flgE
27.8684	27.5943	28.0555	26.7146	26.9509	26.7956	+	0.00250259	-1.01902	-6.75638	P75938	P75938	Flagellar basal-body rod protein FlgF	flgF
30.4885	30.5226	30.5556	29.4631	29.2681	29.3677	+	4.14494e-05	-1.15592	-19.42	P76055	P76055	tRNA 2-thiocytidine biosynthesis protein TtcA	ttcA
28.2085	27.7083	28.0201	27.0791	27.2154	27.0392	+	0.00503388	-0.867756	-5.58714	P76206	P76206	Uncharacterized protein YdiY	ydiY
29.0172	28.9284	28.8869	27.9626	28.0994	28.0601	+	8.61078e-05	-0.903491	-16.1443	P76256	P76256	tRNA threonylcarbamoyladenosine biosynthesis protein TsaB	tsaB
30.4038	30.3812	30.2173	29.8591	29.6855	29.8696	+	0.00320572	-0.529382	-6.32054	P76268	P76268	Transcriptional regulator KdgR	kdgR
28.0027	28.0616	28.0969	26.6176	27.1059	27.2036	+	0.00417799	-1.07804	-5.88093	P76291	P76291	tRNA (mo5U34)-methyltransferase	cmoB
28.9106	28.8539	28.5994	27.9349	28.4338	28.2745	+	0.0308482	-0.573551	-3.26797	P76308	P76308	Uncharacterized protein YecR	yecR
31.3069	31.2885	31.3822	30.9314	30.6509	30.8537	+	0.00435711	-0.513891	-5.81367	P76658	P76658	Bifunctional protein HldE;D-beta-D-heptose 7-phosphate kinase;D-beta-D-heptose 1-phosphate adenylyltransferase	hldE
27.1881	NaN	27.0676	26.2231	26.2453	26.726	+	0.0433876	-0.729731	-3.37072	P77223	P77223	Electron transport complex subunit RsxB	rsxB
28.2771	NaN	28.2095	26.5839	27.14	26.7415	+	0.00705769	-1.42144	-6.60748	P77252	P77252	Uncharacterized protein YkgE	ykgE
27.7692	27.4654	28.0221	26.9151	26.9434	27.258	+	0.0215544	-0.713401	-3.66137	P77258	P77258	N-ethylmaleimide reductase	nemA
30.6459	28.8407	30.5353	26.311	25.7538	26.2645	+	0.00309515	-3.89755	-6.38082	P77318	P77318	Uncharacterized sulfatase YdeN	ydeN
28.1273	27.9248	27.9137	26.3244	26.2778	26.5084	+	8.15126e-05	-1.61838	-16.37	P77433	P77433	Uncharacterized protein YkgG	ykgG
28.3194	28.1505	28.5216	27.1152	NaN	27.2636	+	0.00463409	-1.14116	-7.65264	P77552	P77552	Uncharacterized protein YdhQ	ydhQ
28.0313	NaN	27.8019	26.4964	25.8911	26.6502	+	0.0149862	-1.57071	-5.04898	P77611	P77611	Electron transport complex subunit RsxC	rsxC
31.4479	31.3324	31.3219	30.5654	30.4156	30.4962	+	0.000121807	-0.875031	-14.7855	P77718	P77718	tRNA sulfurtransferase	thiI
26.2939	NaN	26.1198	25.7678	25.8151	25.4207		0.0527624	-0.538945	-3.11289	P77721	P77721	Uncharacterized HTH-type transcriptional regulator YdjF	ydjF
31.312	31.386	31.4316	31.1403	30.8511	31.0641	+	0.0185025	-0.357995	-3.83728	P77804	P77804	Protein YdgA	ydgA
27.7304	NaN	27.1311	26.5739	26.0901	26.1088	+	0.0304042	-1.17316	-3.87603	P78067	P78067	Thiosulfate sulfurtransferase YnjE	ynjE
27.4149	NaN	27.4392	26.9953	26.8785	27.0644	+	0.00793004	-0.447663	-6.34174	Q46939	Q46939	Probable acetyl-CoA acetyltransferase	yqeF
