# Supplementary material for: Alanyl-tRNA Synthetase Quality Control Prevents Global Dysregulation of the Escherichia coli Proteome
Source: mBio. 2019 Dec 17;10(6):e02921-19. doi: 10.1128/mBio.02921-19 (PMC6918089; doi:10.1128/mBio.02921-19)
Supplement: DATA SET S2 [file mBio.02921-19-sd002.xlsx]

## Sheet: Strains
Strain	Genotype
MG1655	K-12 F– λ– ilvG– rfb-50 rph-1
MFDpir	MG1655 RP4-2-Tc::[ΔMu1::aac(3)IV-ΔaphA-Δnic35-ΔMu2::zeo]ΔdapA::(erm-pir)ΔrecA
MG1655 AlaRS C666A	MG1655 alaS c.1996TGT>GCG (p.C666A)
MG1655 ThrRS C182A	MG1655 thrS c.1544TGC>GCG (p.C182A)
NR633	F- araD139 Δ(argF-lac)U169 rpsL150 relA1 flbB5301 deoC1 ptsF25 rbsR λ Ф(rpoS477'-'lacZ) hfq1::kan
MG1655 hfq::kan	MG1655 x NR633
MG1655 AlaRS C666A hfq::kan	MG1655 AlaRS C666A x NR633

## Sheet: Plasmids
Plasmid	Application
pSMART-LCKan	Blunt cloning vector (Lucigen)
pLK-serW (Ser)	Wild-type tRNASer expression construct
pLK-serW (Ala)	Mutant tRNASer expression construct coding at Ala codons
pLK-serW (Thr)	Mutant tRNASer expression construct coding at Thr codons
pLK-Amp	Wild-type β-lactamase construct for in vivo mistranslation control
pLK-Amp S68S	Inactive β-lactamase S68A construct for observing in vivo Ala to Ser mistranslation
pRIPR	oriR6K, oriTRP4, mobilizable suicide vector for allelic exchange
pSceH	SC101oriTS, Ptet, I-SceI helper plasmid

## Sheet: Primers
Name	Application	Sequence (5')
F: tRNASer	Partially overlapping oligo to amplify serW transcription unit.	[Phos]CTTGACCGTTTTACTCCAACTCCCTATAGTAGCGCCCCGTTGCCACCCATGAGGTTTGGTAGCAAAACAATTTGGTGAGGTGTCCGAGTGGCTGAAGGAGCACG
R: tRNASer	Partially overlapping oligo to amplify serW transcription unit.	[Phos]AGCTCGCACTTTCGTACGAGCTCTTCTTTAAATATGGCGGTGAGGGGGGGATTCGAACCCCCGATACGTTGCCGTATACACACTTTCCAGGCGTGCTCCTTCAGCCACTCGGACACCTC
Fqc: pLC-SerW (Ala)	QuickChange oligo for tRNASer Ala variant	GTGGCTGAAGGAGCACGCCTtgcAAGTGTGTATACGGCAAC
Rqc: pLC-SerW (Ala)	QuickChange oligo for tRNASer Ala variant	GTTGCCGTATACACACTTgcaAGGCGTGCTCCTTCAGCCAC
Fqc: pLC-SerW (Thr)	QuickChange oligo for tRNASer Thr variant	GTGGCTGAAGGAGCACGCCTggtAAGTGTGTATACGGCAAC
Rqc: pLC-SerW (Thr)	QuickChange oligo for tRNASer Thr variant	GTTGCCGTATACACACTTaccAGGCGTGCTCCTTCAGCCAC
F: pUC18 Amp for pLK clone	Oligo to amplify bla promoter and gene from pUC18	[Phos]GGTTTCTTAGACGTCAGGTGGCAC
R: pUC18 Amp for pLK clone	Oligo to amplify bla promoter and gene from pUC18	[Phos]GGTCTGACAGTTACCAATGCTTAATCAG
Fqc: Amp S68A	QuickChange oligo for Amp S68A variant	GAAGAACGTTTTCCAATGATGgcgACTTTTAAAGTTCTGCTATG
Rqc: Amp S68A	QuickChange oligo for Amp S68A variant	CATAGCAGAACTTTAAAAGTcgcCATCATTGGAAAACGTTCTTC
Fq: ompA	RT-qPCR oligo for ompA (Ref. Tammy)	GACACTGGTTTCATCAACAACAATGGCC
Rq: ompA	RT-qPCR oligo for ompA (Ref. Tammy)	CGGCATACGACCTAACCAGTCGTAAC
Fq: alaS	RT-qPCR oligo for alaS	GCACCGCTGAGATCCGTC
Rq: alaS	RT-qPCR oligo for alaS	CAGCGTTGGGAAGTGGTAGC
F: alaS BspQI	Homologous alaS DNA fragment for allelic exchange	TCGACATTCCAAGGGGAAGAGCGGTTAAGACACGCTGGAG
R: alaS BspQI	Homologous alaS DNA fragment for allelic exchange	ACTCATCGACTAGGTGAAGAGGATAGCGTTAATGCGAATGC
F: thrS BspQI	Homologous thrS DNA fragment for allelic exchange	TCGACATTCCAAGGGGAAGAGCGAACGAAATGTGCACGAAAAATTG
R: thrS BspQI	Homologous thrS DNA fragment for allelic exchange	ACTCATCGACTAGGTGAAGAGCCAGAGAAGTCCAGCTGTACTG
F: alaS 666	primer site-directed mutagenesis for alaS variant	[Phos]gcgGGCGGTACTCACGCCAGCC
R: alaS 666	primer site-directed mutagenesis for alaS variant	CAACTCGGTAGAGAAATCGCCCATGC
F: thrS 182	primer site-directed mutagenesis for thrS variant	[Phos]gcgCGCGGTCCGCACGTACCGAACAT
R: thrS 182	primer site-directed mutagenesis for thrS variant	CATATCGACATATTCTTCATGGAAG
Lowercase letters are nucleotides that were mutated for site-directed mutagenesis. 5' phosphorylation modifications were either added during oligo synthesis or added enzymatically by T4 polynucleotide kinase (NEB) prior to PCR amplification.
